# Supplementary material for: cis-1-Ethyl-4,4,6,8-tetra­methyl-2-tosyl-2,3,3a,4,6,7,8,9-octa­hydro-1H-pyrrolo[3′,4′:3,4]pyrano[6,5-d]pyrimidine-7,9-dione
Source: Acta Crystallogr Sect E Struct Rep Online. 2009 Jul 15;65(Pt 8):o1862–3. doi: 10.1107/S1600536809026361 (PMC2977440; doi:10.1107/S1600536809026361)
Supplement: Supplementary file 1 [file e-65-o1862-sup1.cif]

##############################################################################
###                                                                        ###
###        Electronic paper (Acta Crystallographica Section E)             ###
###                                                                        ###
##############################################################################
#                                                                            #
# This CIF contains the data in a paper accepted for publication in Acta     #
# Crystallographica Section E. It conforms to the requirements of Notes      #
# for Authors for Section E, and has been peer reviewed under the auspices   #
# of the IUCr Commission on Journals.                                        #
#                                                                            #
# Full details of the Crystallographic Information File format               #
# are given in the paper "The Crystallographic Information File (CIF):       #
# a New Standard Archive File for Crystallography" by S. R. Hall, F. H.      #
# Allen and I. D. Brown [Acta Cryst. (1991), A47, 655-685].                  #
#                                                                            #
# The current version of the core CIF dictionary is obtainable from          #
# ftp://ftp.iucr.org/pub/cif_core.dic. The current version number is 2.4.    #
#                                                                            #
# Software is freely available for graphical display of the structure(s) in  #
# this CIF.  For information consult the CIF home page http://www.iucr.org/  #
# cif/home.html                                                              #
#                                                                            #
# This file may be used for bona fide research purposes within the           #
# scientific community so long as proper attribution is given to the journal # 
# article from which it was obtained.                                        #
#                                                                            #
##############################################################################
                                             
data_global
_audit_creation_method     'form.cif (version 2.0)'
_journal_data_validation_number     ?
_journal_date_recd_electronic     2009-07-05
_journal_date_accepted     2009-07-07
_journal_name_full     'Acta Crystallographica, Section E'
_journal_year     2009
_journal_volume     65
_journal_issue      8
_journal_page_first     o1862
_journal_page_last     o1863
_journal_paper_category     QO
_journal_coeditor_code     WN2336
_publ_contact_author_name     'Dr.K.Chinnakali'
_publ_contact_author_address
;
      Department of Physics
      Anna University Chennai
      Chennai 600025
      India
;
_publ_contact_author_email     'kali@annauniv.edu'
_publ_contact_author_fax     '91 44 22203160'
_publ_contact_author_phone     '91 44 22203147  '
_publ_section_title
;\
<i>cis</i>-1-Ethyl-4,4,6,8-tetramethyl-2-tosyl-2,3,3a,4,6,7,8,9-octahydro-\
1<i>H</i>-pyrrolo[3',4':3,4]pyrano[6,5-<i>d</i>]pyrimidine-7,9-dione
;
loop_
    _publ_author_name
    _publ_author_footnote
    _publ_author_address
    'K. Chinnakali' .
;
Department of Physics
Anna University Chennai
Chennai 600 025
India
;
    'D. Sudha'
;
Working at: Department of Physics, RMK Engineering Collge, RSM Nagar,
Kavaraipettai 601 206, Tamil Nadu, India.
;
;
Department of Physics
Anna University Chennai
Chennai 600 025
India
;
    'M. Jayagobi' ?
;
Department of Organic Chemistry
University of Madras
Guindy Campus
Chennai 600 025
India
;
    'R. Raghunathan' ?
;
Department of Organic Chemistry
University of Madras
Guindy Campus
Chennai 600 025
India
;
    'Hoong-Kun Fun'
;
Additional correspondence author, e-mail: hkfun@usm.my.
;
;
X-ray Crystallography Unit
School of Physics
Universiti Sains Malaysia
11800 USM, Penang
Malaysia
;
data_I
_audit_creation_method     SHELXL-97
_chemical_name_systematic
;
<i>cis</i>-1-Ethyl-4,4,6,8-tetramethyl-2-tosyl-2,3,3a,4,6,7,8,9-octahydro-\
1<i>H</i>-pyrrolo[3',4':3,4]pyrano[6,5-<i>d</i>]pyrimidine-7,9-dione
;
_chemical_name_common     ?
_chemical_formula_moiety     'C22 H29 N3 O5 S'
_chemical_formula_sum     'C22 H29 N3 O5 S'
_chemical_formula_iupac     'C22 H29 N3 O5 S'
_chemical_formula_weight     447.54
_chemical_melting_point     ?
_symmetry_cell_setting     Monoclinic
_symmetry_space_group_name_H-M     'P 21/n'
_symmetry_space_group_name_Hall     '-P 2yn'
loop_
    _symmetry_equiv_pos_as_xyz
    'x, y, z'
    '-x+1/2, y+1/2, -z+1/2'
    '-x, -y, -z'
    'x-1/2, -y-1/2, z-1/2'
_cell_length_a     13.2140(2)
_cell_length_b     9.5681(2)
_cell_length_c     16.8256(3)
_cell_angle_alpha     90.00
_cell_angle_beta     98.9460(10)
_cell_angle_gamma     90.00
_cell_volume     2101.43(7)
_cell_formula_units_Z     4
_cell_measurement_reflns_used     9302
_cell_measurement_theta_min     2.45
_cell_measurement_theta_max     40.91
_cell_measurement_temperature     100.00(10)
_exptl_crystal_description     Block
_exptl_crystal_colour     colourless
_exptl_crystal_size_max     0.59
_exptl_crystal_size_mid     0.46
_exptl_crystal_size_min     0.29
_exptl_crystal_density_diffrn     1.415
_exptl_crystal_density_meas     ?
_exptl_crystal_density_method     'not measured'
_exptl_crystal_F_000     952
_exptl_absorpt_coefficient_mu     0.195
_exptl_absorpt_correction_type     multi-scan
_exptl_absorpt_process_details     '(SADABS; Bruker, 2005)'
_exptl_absorpt_correction_T_min     0.8639
_exptl_absorpt_correction_T_max     0.9451
_exptl_special_details
;
;
_diffrn_ambient_temperature     100.00(10)
_diffrn_radiation_type     MoK\a
_diffrn_radiation_wavelength     0.71073
_diffrn_radiation_source     'fine-focus sealed tube'
_diffrn_radiation_monochromator     graphite
_diffrn_measurement_device_type     'Bruker SMART APEXII CCD area-detector'
_diffrn_measurement_method     '\f and \w'
_diffrn_detector_area_resol_mean     .
_diffrn_reflns_number     92335
_diffrn_reflns_av_R_equivalents     0.0258
_diffrn_reflns_av_sigmaI/netI     0.0155
_diffrn_reflns_theta_min     1.83
_diffrn_reflns_theta_max     37.50
_diffrn_reflns_theta_full     37.50
_diffrn_measured_fraction_theta_max     0.994
_diffrn_measured_fraction_theta_full     0.994
_diffrn_reflns_limit_h_min     -22
_diffrn_reflns_limit_h_max     20
_diffrn_reflns_limit_k_min     -16
_diffrn_reflns_limit_k_max     16
_diffrn_reflns_limit_l_min     -28
_diffrn_reflns_limit_l_max     28
_diffrn_standards_number     0
_diffrn_standards_interval_count     .
_diffrn_standards_interval_time     .
_diffrn_standards_decay_%     ?
_refine_special_details
;
Refinement of <i>F</i>^2^ against ALL reflections. The weighted <i>R</i>-factor
<i>wR</i> and goodness of fit <i>S</i> are based on <i>F</i>^2^, conventional
<i>R</i>-factors <i>R</i> are based on <i>F</i>, with <i>F</i> set to zero for
negative <i>F</i>^2^. The threshold expression of <i>F</i>^2^ >
\s(<i>F</i>^2^) is used only for calculating <i>R</i>-factors(gt) <i>etc</i>.
and is not relevant to the choice of reflections for refinement.
<i>R</i>-factors based on <i>F</i>^2^ are statistically about twice as large
as those based on <i>F</i>, and <i>R</i>- factors based on ALL data will be
even larger.
;
_reflns_number_total     10993
_reflns_number_gt     9848
_reflns_threshold_expression     I>2\s(I)
_refine_ls_structure_factor_coef     Fsqd
_refine_ls_matrix_type     full
_refine_ls_R_factor_all     0.0372
_refine_ls_R_factor_gt     0.0326
_refine_ls_wR_factor_gt     0.0983
_refine_ls_wR_factor_ref     0.1048
_refine_ls_goodness_of_fit_ref     1.078
_refine_ls_restrained_S_all     1.078
_refine_ls_number_reflns     10993
_refine_ls_number_parameters     286
_refine_ls_number_restraints     0
_refine_ls_hydrogen_treatment     constr
_refine_ls_weighting_scheme     calc
_refine_ls_weighting_details
         'calc w=1/[\s^2^(Fo^2^)+(0.0595P)^2^+0.4609P] where P=(Fo^2^+2Fc^2^)/3'
_atom_sites_solution_hydrogens     geom
_atom_sites_solution_primary     direct
_atom_sites_solution_secondary     difmap
_refine_ls_shift/su_max     0.002
_refine_ls_shift/su_mean     0.000
_refine_diff_density_max     0.600
_refine_diff_density_min     -0.428
_refine_ls_extinction_method     none
_refine_ls_extinction_coef     ?
loop_
    _atom_type_symbol
    _atom_type_description
    _atom_type_scat_dispersion_real
    _atom_type_scat_dispersion_imag
    _atom_type_scat_source
    'C' 'C' 0.0033 0.0016
                         'International Tables Vol C Tables 4.2.6.8 and 6.1.1.4'
    'H' 'H' 0.0000 0.0000
                         'International Tables Vol C Tables 4.2.6.8 and 6.1.1.4'
    'N' 'N' 0.0061 0.0033
                         'International Tables Vol C Tables 4.2.6.8 and 6.1.1.4'
    'O' 'O' 0.0106 0.0060
                         'International Tables Vol C Tables 4.2.6.8 and 6.1.1.4'
    'S' 'S' 0.1246 0.1234
                         'International Tables Vol C Tables 4.2.6.8 and 6.1.1.4'
_computing_data_collection     'APEX2 (Bruker, 2005)'
_computing_cell_refinement     'SAINT (Bruker, 2005)'
_computing_data_reduction     'SAINT (Bruker, 2005)'
_computing_structure_solution     'SHELXTL (Sheldrick, 2008)'
_computing_structure_refinement     'SHELXTL (Sheldrick, 2008)'
_computing_molecular_graphics     'SHELXTL (Sheldrick, 2008)'
_computing_publication_material
                             'SHELXTL (Sheldrick, 2008) and PLATON (Spek, 2009)'
loop_
    _atom_site_type_symbol
    _atom_site_label
    _atom_site_fract_x
    _atom_site_fract_y
    _atom_site_fract_z
    _atom_site_U_iso_or_equiv
    _atom_site_adp_type
    _atom_site_calc_flag
    _atom_site_refinement_flags
    _atom_site_occupancy
    _atom_site_disorder_assembly
    _atom_site_disorder_group
    S S1 0.583987(12) 0.842927(15) 0.406869(9) 0.01234(4) Uani d . 1 . .
    O O1 0.65851(4) 0.94222(5) 0.38823(4) 0.01920(10) Uani d . 1 . .
    O O2 0.54783(5) 0.84656(6) 0.48296(3) 0.01802(10) Uani d . 1 . .
    O O3 0.48049(4) 0.66605(5) 0.12573(3) 0.01221(8) Uani d . 1 . .
    O O4 0.56281(5) 0.22291(5) 0.20707(4) 0.01945(10) Uani d . 1 . .
    O O5 0.34489(4) 0.46219(5) 0.34319(3) 0.01542(9) Uani d . 1 . .
    N N1 0.48436(4) 0.86053(6) 0.33745(3) 0.01170(8) Uani d . 1 . .
    N N2 0.52189(4) 0.44704(5) 0.16924(3) 0.01178(8) Uani d . 1 . .
    N N3 0.45765(4) 0.34362(5) 0.27803(3) 0.01201(9) Uani d . 1 . .
    C C1 0.50142(5) 0.87879(6) 0.25331(4) 0.01246(9) Uani d . 1 . .
    H H1A 0.5568 0.8197 0.2414 0.015 Uiso calc R 1 . .
    H H1B 0.5170 0.9753 0.2425 0.015 Uiso calc R 1 . .
    C C2 0.39850(5) 0.83406(6) 0.20456(4) 0.01116(9) Uani d . 1 . .
    H H2 0.3507 0.9129 0.2011 0.013 Uiso calc R 1 . .
    C C3 0.36105(4) 0.71839(6) 0.25639(3) 0.01025(9) Uani d . 1 . .
    H H3 0.2865 0.7081 0.2437 0.012 Uiso calc R 1 . .
    C C4 0.39216(4) 0.77336(6) 0.34312(4) 0.01094(9) Uani d . 1 . .
    H H4 0.4110 0.6948 0.3798 0.013 Uiso calc R 1 . .
    C C5 0.40701(5) 0.78390(6) 0.11965(4) 0.01210(9) Uani d . 1 . .
    C C6 0.46937(4) 0.56814(6) 0.18057(3) 0.01023(9) Uani d . 1 . .
    C C7 0.41350(4) 0.58284(6) 0.24165(3) 0.01009(9) Uani d . 1 . .
    C C8 0.63400(5) 0.67386(6) 0.39643(4) 0.01179(9) Uani d . 1 . .
    C C9 0.60216(5) 0.56445(7) 0.44136(4) 0.01306(10) Uani d . 1 . .
    H H9 0.5562 0.5809 0.4769 0.016 Uiso calc R 1 . .
    C C10 0.63973(5) 0.43040(7) 0.43263(4) 0.01394(10) Uani d . 1 . .
    H H10 0.6177 0.3572 0.4620 0.017 Uiso calc R 1 . .
    C C11 0.71018(5) 0.40403(7) 0.38037(4) 0.01433(10) Uani d . 1 . .
    C C12 0.74167(5) 0.51562(7) 0.33623(4) 0.01645(11) Uani d . 1 . .
    H H12 0.7884 0.4996 0.3012 0.020 Uiso calc R 1 . .
    C C13 0.70416(5) 0.64999(7) 0.34392(4) 0.01486(10) Uani d . 1 . .
    H H13 0.7257 0.7233 0.3143 0.018 Uiso calc R 1 . .
    C C14 0.75187(6) 0.25884(7) 0.37293(5) 0.02037(12) Uani d . 1 . .
    H H14A 0.7406 0.2040 0.4185 0.031 Uiso calc R 1 . .
    H H14B 0.8240 0.2640 0.3709 0.031 Uiso calc R 1 . .
    H H14C 0.7175 0.2160 0.3246 0.031 Uiso calc R 1 . .
    C C15 0.45325(6) 0.89403(7) 0.07111(4) 0.01763(11) Uani d . 1 . .
    H H15A 0.4595 0.8570 0.0191 0.026 Uiso calc R 1 . .
    H H15B 0.5198 0.9198 0.0987 0.026 Uiso calc R 1 . .
    H H15C 0.4097 0.9749 0.0649 0.026 Uiso calc R 1 . .
    C C16 0.30475(5) 0.73203(7) 0.07499(4) 0.01565(10) Uani d . 1 . .
    H H16A 0.3128 0.7040 0.0216 0.023 Uiso calc R 1 . .
    H H16B 0.2550 0.8057 0.0721 0.023 Uiso calc R 1 . .
    H H16C 0.2820 0.6537 0.1031 0.023 Uiso calc R 1 . .
    C C17 0.51744(5) 0.33126(6) 0.21815(4) 0.01279(9) Uani d . 1 . .
    C C18 0.40139(5) 0.46334(6) 0.29140(4) 0.01094(9) Uani d . 1 . .
    C C19 0.58284(6) 0.43377(7) 0.10385(4) 0.01794(12) Uani d . 1 . .
    H H19A 0.5632 0.5055 0.0646 0.027 Uiso calc R 1 . .
    H H19B 0.5709 0.3437 0.0790 0.027 Uiso calc R 1 . .
    H H19C 0.6542 0.4433 0.1252 0.027 Uiso calc R 1 . .
    C C20 0.45052(6) 0.22000(7) 0.32843(4) 0.01626(11) Uani d . 1 . .
    H H20A 0.5176 0.1809 0.3441 0.024 Uiso calc R 1 . .
    H H20B 0.4067 0.1518 0.2986 0.024 Uiso calc R 1 . .
    H H20C 0.4226 0.2464 0.3756 0.024 Uiso calc R 1 . .
    C C21 0.30950(5) 0.86157(7) 0.37333(4) 0.01587(11) Uani d . 1 . .
    H H21A 0.3397 0.9115 0.4214 0.019 Uiso calc R 1 . .
    H H21B 0.2841 0.9303 0.3327 0.019 Uiso calc R 1 . .
    C C22 0.21975(5) 0.77395(9) 0.39250(4) 0.02000(13) Uani d . 1 . .
    H H22A 0.1715 0.8334 0.4133 0.030 Uiso calc R 1 . .
    H H22B 0.2445 0.7044 0.4319 0.030 Uiso calc R 1 . .
    H H22C 0.1867 0.7290 0.3444 0.030 Uiso calc R 1 . .
loop_
    _atom_site_aniso_label
    _atom_site_aniso_U_11
    _atom_site_aniso_U_22
    _atom_site_aniso_U_33
    _atom_site_aniso_U_12
    _atom_site_aniso_U_13
    _atom_site_aniso_U_23
    S1 0.01271(7) 0.00984(6) 0.01338(7) -0.00042(4) -0.00136(5) -0.00091(4)
    O1 0.0160(2) 0.01258(19) 0.0272(3) -0.00482(16) -0.00210(18) 0.00116(17)
    O2 0.0232(2) 0.0180(2) 0.01203(19) 0.00396(17) -0.00003(17) -0.00289(15)
    O3 0.01293(18) 0.01207(17) 0.01232(18) 0.00183(14) 0.00415(14) 0.00262(13)
    O4 0.0223(2) 0.01282(19) 0.0246(2) 0.00660(17) 0.00808(19) 0.00096(17)
    O5 0.0171(2) 0.01400(19) 0.0170(2) -0.00069(15) 0.00842(16) 0.00159(15)
    N1 0.0117(2) 0.01097(18) 0.01199(19) -0.00025(15) 0.00035(15) 0.00063(15)
    N2 0.0119(2) 0.01108(19) 0.0130(2) 0.00168(15) 0.00410(15) 0.00013(15)
    N3 0.0144(2) 0.00921(18) 0.0128(2) 0.00074(15) 0.00319(16) 0.00089(14)
    C1 0.0135(2) 0.0111(2) 0.0128(2) -0.00121(17) 0.00190(18) 0.00083(17)
    C2 0.0116(2) 0.0103(2) 0.0113(2) 0.00114(16) 0.00109(17) 0.00142(16)
    C3 0.0096(2) 0.0106(2) 0.0106(2) 0.00110(16) 0.00170(16) 0.00018(16)
    C4 0.0104(2) 0.0110(2) 0.0113(2) 0.00091(16) 0.00145(16) -0.00006(16)
    C5 0.0126(2) 0.0122(2) 0.0115(2) 0.00189(17) 0.00177(17) 0.00231(17)
    C6 0.0096(2) 0.00993(19) 0.0111(2) 0.00013(16) 0.00149(16) 0.00011(16)
    C7 0.0100(2) 0.00933(19) 0.0112(2) 0.00002(16) 0.00243(16) 0.00026(16)
    C8 0.0106(2) 0.0112(2) 0.0131(2) 0.00007(16) 0.00020(17) 0.00090(17)
    C9 0.0124(2) 0.0130(2) 0.0139(2) 0.00026(17) 0.00232(18) 0.00160(17)
    C10 0.0134(2) 0.0122(2) 0.0162(2) 0.00041(18) 0.00204(18) 0.00224(18)
    C11 0.0130(2) 0.0128(2) 0.0168(2) 0.00140(18) 0.00108(19) 0.00025(19)
    C12 0.0151(3) 0.0158(2) 0.0196(3) 0.0021(2) 0.0060(2) 0.0020(2)
    C13 0.0136(2) 0.0139(2) 0.0176(3) 0.00009(18) 0.0042(2) 0.00289(19)
    C14 0.0212(3) 0.0142(2) 0.0264(3) 0.0046(2) 0.0058(2) 0.0002(2)
    C15 0.0218(3) 0.0159(3) 0.0160(2) 0.0006(2) 0.0054(2) 0.0053(2)
    C16 0.0140(2) 0.0202(3) 0.0120(2) 0.0018(2) -0.00014(18) -0.00042(19)
    C17 0.0128(2) 0.0109(2) 0.0148(2) 0.00118(17) 0.00253(18) -0.00002(17)
    C18 0.0108(2) 0.0098(2) 0.0122(2) -0.00062(16) 0.00179(16) -0.00023(16)
    C19 0.0202(3) 0.0163(3) 0.0197(3) 0.0048(2) 0.0108(2) 0.0017(2)
    C20 0.0205(3) 0.0109(2) 0.0177(3) 0.00067(19) 0.0043(2) 0.00368(19)
    C21 0.0147(2) 0.0179(3) 0.0153(2) 0.0050(2) 0.00301(19) -0.0024(2)
    C22 0.0132(3) 0.0310(4) 0.0163(3) 0.0044(2) 0.0041(2) 0.0025(2)
_geom_special_details
;
All e.s.d.'s (except the e.s.d. in the dihedral angle between two l.s. planes)
are estimated using the full covariance matrix. The cell e.s.d.'s are taken
into account individually in the estimation of e.s.d.'s in distances, angles
and torsion angles; correlations between e.s.d.'s in cell parameters are only
used when they are defined by crystal symmetry. An approximate (isotropic)
treatment of cell e.s.d.'s is used for estimating e.s.d.'s involving l.s.
planes.
;
loop_
    _geom_bond_atom_site_label_1
    _geom_bond_atom_site_label_2
    _geom_bond_site_symmetry_2
    _geom_bond_distance
    _geom_bond_publ_flag
    S1 O2 . 1.4348(6) ?
    S1 O1 . 1.4376(6) ?
    S1 N1 . 1.6271(6) ?
    S1 C8 . 1.7665(6) ?
    O3 C6 . 1.3391(7) ?
    O3 C5 . 1.4811(8) ?
    O4 C17 . 1.2262(8) ?
    O5 C18 . 1.2326(7) ?
    N1 C1 . 1.4783(8) ?
    N1 C4 . 1.4917(8) ?
    N2 C6 . 1.3790(8) ?
    N2 C17 . 1.3867(8) ?
    N2 C19 . 1.4666(8) ?
    N3 C17 . 1.3787(8) ?
    N3 C18 . 1.4026(8) ?
    N3 C20 . 1.4669(8) ?
    C1 C2 . 1.5357(9) ?
    C1 H1A . 0.97 ?
    C1 H1B . 0.97 ?
    C2 C5 . 1.5277(9) ?
    C2 C3 . 1.5377(8) ?
    C2 H2 . 0.98 ?
    C3 C7 . 1.5091(8) ?
    C3 C4 . 1.5455(8) ?
    C3 H3 . 0.98 ?
    C4 C21 . 1.5285(9) ?
    C4 H4 . 0.98 ?
    C5 C15 . 1.5185(9) ?
    C5 C16 . 1.5236(9) ?
    C6 C7 . 1.3627(8) ?
    C7 C18 . 1.4405(8) ?
    C8 C9 . 1.3940(9) ?
    C8 C13 . 1.3954(9) ?
    C9 C10 . 1.3914(9) ?
    C9 H9 . 0.93 ?
    C10 C11 . 1.3992(9) ?
    C10 H10 . 0.93 ?
    C11 C12 . 1.4003(10) ?
    C11 C14 . 1.5068(9) ?
    C12 C13 . 1.3912(9) ?
    C12 H12 . 0.93 ?
    C13 H13 . 0.93 ?
    C14 H14A . 0.96 ?
    C14 H14B . 0.96 ?
    C14 H14C . 0.96 ?
    C15 H15A . 0.96 ?
    C15 H15B . 0.96 ?
    C15 H15C . 0.96 ?
    C16 H16A . 0.96 ?
    C16 H16B . 0.96 ?
    C16 H16C . 0.96 ?
    C19 H19A . 0.96 ?
    C19 H19B . 0.96 ?
    C19 H19C . 0.96 ?
    C20 H20A . 0.96 ?
    C20 H20B . 0.96 ?
    C20 H20C . 0.96 ?
    C21 C22 . 1.5273(11) ?
    C21 H21A . 0.97 ?
    C21 H21B . 0.97 ?
    C22 H22A . 0.96 ?
    C22 H22B . 0.96 ?
    C22 H22C . 0.96 ?
loop_
    _geom_angle_atom_site_label_1
    _geom_angle_atom_site_label_2
    _geom_angle_atom_site_label_3
    _geom_angle_site_symmetry_1
    _geom_angle_site_symmetry_3
    _geom_angle
    _geom_angle_publ_flag
    O2 S1 O1 . . 120.86(3) ?
    O2 S1 N1 . . 107.07(3) ?
    O1 S1 N1 . . 106.28(3) ?
    O2 S1 C8 . . 107.01(3) ?
    O1 S1 C8 . . 107.69(3) ?
    N1 S1 C8 . . 107.27(3) ?
    C6 O3 C5 . . 116.05(5) ?
    C1 N1 C4 . . 112.02(5) ?
    C1 N1 S1 . . 118.22(4) ?
    C4 N1 S1 . . 118.29(4) ?
    C6 N2 C17 . . 121.36(5) ?
    C6 N2 C19 . . 121.55(5) ?
    C17 N2 C19 . . 117.06(5) ?
    C17 N3 C18 . . 124.43(5) ?
    C17 N3 C20 . . 116.67(5) ?
    C18 N3 C20 . . 118.85(5) ?
    N1 C1 C2 . . 102.97(5) ?
    N1 C1 H1A . . 111.2 ?
    C2 C1 H1A . . 111.2 ?
    N1 C1 H1B . . 111.2 ?
    C2 C1 H1B . . 111.2 ?
    H1A C1 H1B . . 109.1 ?
    C5 C2 C1 . . 113.53(5) ?
    C5 C2 C3 . . 112.41(5) ?
    C1 C2 C3 . . 103.53(5) ?
    C5 C2 H2 . . 109.1 ?
    C1 C2 H2 . . 109.1 ?
    C3 C2 H2 . . 109.1 ?
    C7 C3 C2 . . 109.20(5) ?
    C7 C3 C4 . . 112.71(5) ?
    C2 C3 C4 . . 103.22(5) ?
    C7 C3 H3 . . 110.5 ?
    C2 C3 H3 . . 110.5 ?
    C4 C3 H3 . . 110.5 ?
    N1 C4 C21 . . 110.21(5) ?
    N1 C4 C3 . . 103.29(5) ?
    C21 C4 C3 . . 113.77(5) ?
    N1 C4 H4 . . 109.8 ?
    C21 C4 H4 . . 109.8 ?
    C3 C4 H4 . . 109.8 ?
    O3 C5 C15 . . 104.54(5) ?
    O3 C5 C16 . . 107.92(5) ?
    C15 C5 C16 . . 111.16(5) ?
    O3 C5 C2 . . 108.51(5) ?
    C15 C5 C2 . . 112.29(5) ?
    C16 C5 C2 . . 112.02(5) ?
    O3 C6 C7 . . 125.30(5) ?
    O3 C6 N2 . . 112.40(5) ?
    C7 C6 N2 . . 122.30(5) ?
    C6 C7 C18 . . 118.58(5) ?
    C6 C7 C3 . . 121.95(5) ?
    C18 C7 C3 . . 119.43(5) ?
    C9 C8 C13 . . 120.45(6) ?
    C9 C8 S1 . . 118.99(5) ?
    C13 C8 S1 . . 120.56(5) ?
    C10 C9 C8 . . 119.49(6) ?
    C10 C9 H9 . . 120.3 ?
    C8 C9 H9 . . 120.3 ?
    C9 C10 C11 . . 121.05(6) ?
    C9 C10 H10 . . 119.5 ?
    C11 C10 H10 . . 119.5 ?
    C10 C11 C12 . . 118.52(6) ?
    C10 C11 C14 . . 120.40(6) ?
    C12 C11 C14 . . 121.08(6) ?
    C13 C12 C11 . . 121.05(6) ?
    C13 C12 H12 . . 119.5 ?
    C11 C12 H12 . . 119.5 ?
    C12 C13 C8 . . 119.44(6) ?
    C12 C13 H13 . . 120.3 ?
    C8 C13 H13 . . 120.3 ?
    C11 C14 H14A . . 109.5 ?
    C11 C14 H14B . . 109.5 ?
    H14A C14 H14B . . 109.5 ?
    C11 C14 H14C . . 109.5 ?
    H14A C14 H14C . . 109.5 ?
    H14B C14 H14C . . 109.5 ?
    C5 C15 H15A . . 109.5 ?
    C5 C15 H15B . . 109.5 ?
    H15A C15 H15B . . 109.5 ?
    C5 C15 H15C . . 109.5 ?
    H15A C15 H15C . . 109.5 ?
    H15B C15 H15C . . 109.5 ?
    C5 C16 H16A . . 109.5 ?
    C5 C16 H16B . . 109.5 ?
    H16A C16 H16B . . 109.5 ?
    C5 C16 H16C . . 109.5 ?
    H16A C16 H16C . . 109.5 ?
    H16B C16 H16C . . 109.5 ?
    O4 C17 N3 . . 122.21(6) ?
    O4 C17 N2 . . 121.22(6) ?
    N3 C17 N2 . . 116.56(5) ?
    O5 C18 N3 . . 120.03(5) ?
    O5 C18 C7 . . 123.51(5) ?
    N3 C18 C7 . . 116.46(5) ?
    N2 C19 H19A . . 109.5 ?
    N2 C19 H19B . . 109.5 ?
    H19A C19 H19B . . 109.5 ?
    N2 C19 H19C . . 109.5 ?
    H19A C19 H19C . . 109.5 ?
    H19B C19 H19C . . 109.5 ?
    N3 C20 H20A . . 109.5 ?
    N3 C20 H20B . . 109.5 ?
    H20A C20 H20B . . 109.5 ?
    N3 C20 H20C . . 109.5 ?
    H20A C20 H20C . . 109.5 ?
    H20B C20 H20C . . 109.5 ?
    C22 C21 C4 . . 112.69(6) ?
    C22 C21 H21A . . 109.1 ?
    C4 C21 H21A . . 109.1 ?
    C22 C21 H21B . . 109.1 ?
    C4 C21 H21B . . 109.1 ?
    H21A C21 H21B . . 107.8 ?
    C21 C22 H22A . . 109.5 ?
    C21 C22 H22B . . 109.5 ?
    H22A C22 H22B . . 109.5 ?
    C21 C22 H22C . . 109.5 ?
    H22A C22 H22C . . 109.5 ?
    H22B C22 H22C . . 109.5 ?
loop_
    _geom_torsion_atom_site_label_1
    _geom_torsion_atom_site_label_2
    _geom_torsion_atom_site_label_3
    _geom_torsion_atom_site_label_4
    _geom_torsion_site_symmetry_1
    _geom_torsion_site_symmetry_2
    _geom_torsion_site_symmetry_3
    _geom_torsion_site_symmetry_4
    _geom_torsion
    _geom_torsion_publ_flag
    O2 S1 N1 C1 . . . . 172.18(4) ?
    O1 S1 N1 C1 . . . . 41.74(5) ?
    C8 S1 N1 C1 . . . . -73.25(5) ?
    O2 S1 N1 C4 . . . . -47.28(5) ?
    O1 S1 N1 C4 . . . . -177.72(5) ?
    C8 S1 N1 C4 . . . . 67.29(5) ?
    C4 N1 C1 C2 . . . . 15.62(6) ?
    S1 N1 C1 C2 . . . . 158.49(4) ?
    N1 C1 C2 C5 . . . . -155.54(5) ?
    N1 C1 C2 C3 . . . . -33.37(6) ?
    C5 C2 C3 C7 . . . . 41.74(6) ?
    C1 C2 C3 C7 . . . . -81.18(5) ?
    C5 C2 C3 C4 . . . . 161.86(5) ?
    C1 C2 C3 C4 . . . . 38.94(6) ?
    C1 N1 C4 C21 . . . . -113.51(6) ?
    S1 N1 C4 C21 . . . . 103.65(5) ?
    C1 N1 C4 C3 . . . . 8.38(6) ?
    S1 N1 C4 C3 . . . . -134.46(4) ?
    C7 C3 C4 N1 . . . . 88.77(5) ?
    C2 C3 C4 N1 . . . . -28.91(6) ?
    C7 C3 C4 C21 . . . . -151.76(5) ?
    C2 C3 C4 C21 . . . . 90.56(6) ?
    C6 O3 C5 C15 . . . . 165.61(5) ?
    C6 O3 C5 C16 . . . . -75.98(6) ?
    C6 O3 C5 C2 . . . . 45.61(7) ?
    C1 C2 C5 O3 . . . . 57.44(6) ?
    C3 C2 C5 O3 . . . . -59.67(6) ?
    C1 C2 C5 C15 . . . . -57.61(7) ?
    C3 C2 C5 C15 . . . . -174.72(5) ?
    C1 C2 C5 C16 . . . . 176.47(5) ?
    C3 C2 C5 C16 . . . . 59.37(7) ?
    C5 O3 C6 C7 . . . . -15.49(8) ?
    C5 O3 C6 N2 . . . . 164.75(5) ?
    C17 N2 C6 O3 . . . . -177.85(5) ?
    C19 N2 C6 O3 . . . . 0.65(8) ?
    C17 N2 C6 C7 . . . . 2.38(9) ?
    C19 N2 C6 C7 . . . . -179.12(6) ?
    O3 C6 C7 C18 . . . . 174.43(6) ?
    N2 C6 C7 C18 . . . . -5.82(9) ?
    O3 C6 C7 C3 . . . . -3.19(9) ?
    N2 C6 C7 C3 . . . . 176.56(5) ?
    C2 C3 C7 C6 . . . . -10.74(8) ?
    C4 C3 C7 C6 . . . . -124.84(6) ?
    C2 C3 C7 C18 . . . . 171.67(5) ?
    C4 C3 C7 C18 . . . . 57.57(7) ?
    O2 S1 C8 C9 . . . . 21.57(6) ?
    O1 S1 C8 C9 . . . . 152.92(5) ?
    N1 S1 C8 C9 . . . . -93.05(5) ?
    O2 S1 C8 C13 . . . . -158.55(5) ?
    O1 S1 C8 C13 . . . . -27.20(6) ?
    N1 S1 C8 C13 . . . . 86.83(6) ?
    C13 C8 C9 C10 . . . . -0.94(9) ?
    S1 C8 C9 C10 . . . . 178.93(5) ?
    C8 C9 C10 C11 . . . . 0.98(10) ?
    C9 C10 C11 C12 . . . . -0.55(10) ?
    C9 C10 C11 C14 . . . . 178.68(6) ?
    C10 C11 C12 C13 . . . . 0.07(10) ?
    C14 C11 C12 C13 . . . . -179.16(7) ?
    C11 C12 C13 C8 . . . . -0.04(11) ?
    C9 C8 C13 C12 . . . . 0.48(10) ?
    S1 C8 C13 C12 . . . . -179.40(5) ?
    C18 N3 C17 O4 . . . . -177.65(6) ?
    C20 N3 C17 O4 . . . . -0.07(10) ?
    C18 N3 C17 N2 . . . . 0.78(9) ?
    C20 N3 C17 N2 . . . . 178.35(6) ?
    C6 N2 C17 O4 . . . . 178.74(6) ?
    C19 N2 C17 O4 . . . . 0.17(10) ?
    C6 N2 C17 N3 . . . . 0.30(9) ?
    C19 N2 C17 N3 . . . . -178.27(6) ?
    C17 N3 C18 O5 . . . . 175.47(6) ?
    C20 N3 C18 O5 . . . . -2.06(9) ?
    C17 N3 C18 C7 . . . . -4.13(9) ?
    C20 N3 C18 C7 . . . . 178.34(6) ?
    C6 C7 C18 O5 . . . . -173.12(6) ?
    C3 C7 C18 O5 . . . . 4.56(9) ?
    C6 C7 C18 N3 . . . . 6.47(8) ?
    C3 C7 C18 N3 . . . . -175.86(5) ?
    N1 C4 C21 C22 . . . . -171.35(5) ?
    C3 C4 C21 C22 . . . . 73.20(7) ?
loop_
    _geom_hbond_atom_site_label_D
    _geom_hbond_atom_site_label_H
    _geom_hbond_atom_site_label_A
    _geom_hbond_site_symmetry_A
    _geom_hbond_distance_DH
    _geom_hbond_distance_HA
    _geom_hbond_distance_DA
    _geom_hbond_angle_DHA
    C4 H4 O5 . 0.98 2.43 3.0422(8) 120
    C1 H1B O4 1_565 0.97 2.54 3.5072(8) 177
    C16 H16B O5 2_555 0.96 2.57 3.3914(8) 144
    C19 H19C O1 2_645 0.96 2.52 3.4006(9) 153
    C20 H20C O2 3_666 0.96 2.51 3.2335(8) 132
