# Supplementary material for: cis-1-Ethyl-4,4,6,8-tetra­methyl-2-tosyl-2,3,3a,4,6,7,8,9-octa­hydro-1H-pyrrolo[3′,4′:3,4]pyrano[6,5-d]pyrimidine-7,9-dione
Source: Acta Crystallogr Sect E Struct Rep Online. 2009 Jul 15;65(Pt 8):o1862–3. doi: 10.1107/S1600536809026361 (PMC2977440; doi:10.1107/S1600536809026361)
Supplement: Supplementary file 2 [file e-65-o1862-Isup2.hkl]

# 
# h,k,l, Fc-squared, Fo-squared, sigma(Fo-squared) and status flag 
# 
data_I
_shelx_title ' jgn4m in P2(1)/n   (100K)' 
_shelx_refln_list_code          4 
_shelx_F_calc_maximum      255.77 
_exptl_crystal_F_000       952.00 
_reflns_d_resolution_high  0.5838 
 
loop_ 
 _symmetry_equiv_pos_as_xyz 
 'x, y, z' 
 '-x+1/2, y+1/2, -z+1/2' 
 '-x, -y, -z' 
 'x-1/2, -y-1/2, z-1/2' 
 
_cell_length_a    13.2140 
_cell_length_b     9.5681 
_cell_length_c    16.8256 
_cell_angle_alpha  90.000 
_cell_angle_beta   98.946 
_cell_angle_gamma  90.000 
 
_shelx_F_squared_multiplier     1.000 
 
loop_ 
 _refln_index_h 
 _refln_index_k 
 _refln_index_l 
 _refln_F_squared_calc 
 _refln_F_squared_meas 
 _refln_F_squared_sigma 
 _refln_observed_status 
   2   0   0    22329.36    22059.06    545.16 o 
   4   0   0      264.50      101.68      4.79 o 
   6   0   0     1403.44      928.50     26.32 o 
   8   0   0       47.64        8.51      2.53 o 
  10   0   0      330.38      237.79     11.63 o 
   1   1   0     3027.89     3019.19     20.44 o 
   2   1   0     1542.01     1634.93      9.34 o 
   3   1   0     1198.98     1306.51      8.84 o 
   4   1   0        5.13       22.97      0.51 o 
   5   1   0        2.60        2.51      0.31 o 
   6   1   0        1.33        1.08      0.63 o 
   7   1   0      139.54      142.56      2.33 o 
   8   1   0      149.22      152.73      3.03 o 
   9   1   0      677.31      811.23     11.28 o 
  10   1   0      632.16      694.45     12.11 o 
  11   1   0      359.27      354.19     11.10 o 
  12   1   0     1503.15     1538.02     35.26 o 
  13   1   0       41.38       45.11      1.95 o 
  14   1   0        7.41       10.50      1.79 o 
  15   1   0       92.90      101.75      4.52 o 
  16   1   0      172.94      172.39      6.31 o 
  17   1   0      394.89      372.24     10.83 o 
   0   2   0     9983.22     9906.89     97.70 o 
   1   2   0        4.09       -0.73      0.36 o 
   2   2   0      112.58      147.07      1.28 o 
   3   2   0     2990.94     2878.25     17.19 o 
   4   2   0     1044.44     1032.49      6.66 o 
   5   2   0     1281.60     1407.50      8.58 o 
   6   2   0     2260.02     2404.11     14.38 o 
   7   2   0      107.86      107.19      1.26 o 
   8   2   0      401.25      427.67      3.76 o 
   9   2   0       23.02       13.48      0.75 o 
  10   2   0      199.30      178.45      2.11 o 
  11   2   0      251.04      216.87      2.90 o 
  12   2   0      292.67      312.47      5.17 o 
  13   2   0      220.01      238.12      4.24 o 
  14   2   0       29.01       33.83      1.96 o 
  15   2   0     1653.78     1642.00     34.49 o 
  16   2   0      282.43      277.96      6.35 o 
  17   2   0      368.86      353.22     12.86 o 
  18   2   0        3.46        3.43      2.39 o 
  19   2   0        0.38        0.21      1.34 o 
  20   2   0        1.11        0.19      1.48 o 
  21   2   0      238.02      254.60      8.77 o 
   1   3   0    11302.92    11734.90     59.23 o 
   2   3   0     1270.96     1396.84      8.38 o 
   3   3   0      613.19      669.72      4.35 o 
   4   3   0      109.51      142.81      1.28 o 
   5   3   0     5895.83     6266.88     33.00 o 
   6   3   0     2849.40     3517.53     19.44 o 
   7   3   0     2256.38     2464.04     13.40 o 
   8   3   0      165.17      199.14      1.77 o 
   9   3   0       24.67       27.13      0.68 o 
  10   3   0      807.03      837.20      6.14 o 
  11   3   0     1638.45     1621.10     13.77 o 
  12   3   0        1.75        1.15      0.58 o 
  13   3   0      357.77      382.05      4.70 o 
  14   3   0        0.01        1.43      0.59 o 
  15   3   0      415.29      410.57      6.86 o 
  16   3   0      159.22      156.05      5.14 o 
  17   3   0        3.64        4.54      1.27 o 
  18   3   0       64.76       59.76      5.91 o 
  19   3   0        0.21        0.52      1.62 o 
  20   3   0       37.21       33.95      6.31 o 
  21   3   0      210.65      215.26      8.77 o 
   0   4   0     1376.37     1468.40     10.64 o 
   1   4   0      515.24      650.22      3.75 o 
   2   4   0     8783.01     9569.09     47.86 o 
   3   4   0       36.40        9.58      0.43 o 
   4   4   0      772.15     1036.18      5.92 o 
   5   4   0      184.12      151.45      1.43 o 
   6   4   0      630.25      730.06      5.10 o 
   7   4   0       75.81      126.75      1.50 o 
   8   4   0      339.86      390.91      3.49 o 
   9   4   0       80.87       82.06      1.59 o 
  10   4   0      889.11      869.50      7.06 o 
  11   4   0      206.56      193.29      3.00 o 
  12   4   0        0.07        0.67      0.65 o 
  13   4   0      161.74      171.24      2.83 o 
  14   4   0      142.99      148.00      3.13 o 
  15   4   0       15.29       13.38      1.20 o 
  16   4   0       32.50       32.11      1.56 o 
  17   4   0       15.77       18.56      1.53 o 
  18   4   0      100.32      103.87      5.94 o 
  19   4   0        1.11        1.70      1.21 o 
  20   4   0       37.76       44.35      2.89 o 
  21   4   0       14.83       11.36      3.19 o 
   1   5   0      137.63      190.03      1.57 o 
   2   5   0     1576.35     1685.11      7.74 o 
   3   5   0       14.19       25.23      0.57 o 
   4   5   0     3925.83     4223.14     21.04 o 
   5   5   0     3152.05     3199.28     20.41 o 
   6   5   0      264.98      285.49      2.93 o 
   7   5   0     2245.64     2374.47     18.44 o 
   8   5   0      769.68      686.23      6.46 o 
   9   5   0        1.05        3.79      0.59 o 
  10   5   0      349.03      352.48      4.32 o 
  11   5   0      197.31      185.31      2.87 o 
  12   5   0      163.15      161.00      3.00 o 
  13   5   0       12.84        8.90      1.06 o 
  14   5   0      209.41      217.83      3.52 o 
  15   5   0       78.14       83.08      2.31 o 
  16   5   0      532.43      539.64     15.58 o 
  17   5   0      126.96      128.81      4.63 o 
  18   5   0       10.90        9.25      1.62 o 
  19   5   0       18.68       15.08      1.97 o 
  20   5   0      701.68      756.77     15.25 o 
  21   5   0        9.30        6.82      2.33 o 
   0   6   0      320.63      331.39      3.09 o 
   1   6   0       55.51       62.85      0.87 o 
   2   6   0     1768.86     1794.30      8.15 o 
   3   6   0      390.36      391.66      2.44 o 
   4   6   0      242.58      251.46      2.08 o 
   5   6   0       35.11       14.20      0.60 o 
   6   6   0       17.12       14.49      0.76 o 
   7   6   0     2967.83     3011.60     21.02 o 
   8   6   0        1.31        4.14      0.89 o 
   9   6   0      971.58      917.16      7.93 o 
  10   6   0      137.67      136.55      2.40 o 
  11   6   0      171.77      161.08      2.86 o 
  12   6   0       97.79      108.84      2.31 o 
  13   6   0       52.03       48.40      1.87 o 
  14   6   0        0.50       -0.24      0.93 o 
  15   6   0        8.70        8.67      1.73 o 
  16   6   0        0.07       -1.26      1.26 o 
  17   6   0      320.57      326.02      6.62 o 
  18   6   0      102.82      102.95      3.76 o 
  19   6   0        8.47        5.18      2.29 o 
  20   6   0       18.27       21.13      2.91 o 
   1   7   0     1607.74     1655.00      7.46 o 
   2   7   0     3524.22     3450.67     14.85 o 
   3   7   0        4.40        0.53      0.35 o 
   4   7   0        2.59        2.41      0.49 o 
   5   7   0      131.83      104.06      1.49 o 
   6   7   0       53.68       54.60      1.36 o 
   7   7   0       67.70      117.05      2.14 o 
   8   7   0      233.50      162.57      2.58 o 
   9   7   0      372.99      278.83      3.82 o 
  10   7   0      503.68      480.07      5.37 o 
  11   7   0      589.06      544.29      5.78 o 
  12   7   0      283.86      253.96      3.97 o 
  13   7   0      199.07      195.47      3.46 o 
  14   7   0       29.17       23.95      2.04 o 
  15   7   0       58.43       59.07      3.77 o 
  16   7   0        0.84        0.82      1.51 o 
  17   7   0      549.16      553.66     12.87 o 
  18   7   0      252.88      259.93      8.46 o 
  19   7   0      313.48      331.36     23.26 o 
  20   7   0      138.31      137.18      6.19 o 
   0   8   0      650.26      590.07      5.01 o 
   1   8   0      407.09      396.29      2.88 o 
   2   8   0      538.14      531.45      3.49 o 
   3   8   0     1555.85     1483.64      7.94 o 
   4   8   0     1261.30     1159.27      7.14 o 
   5   8   0     1086.52     1115.86      7.41 o 
   6   8   0       49.09       36.96      1.29 o 
   7   8   0       40.93       59.30      1.52 o 
   8   8   0       73.40       45.32      1.63 o 
   9   8   0      252.40      259.43      3.61 o 
  10   8   0       17.26       16.66      1.23 o 
  11   8   0       70.08       68.08      2.08 o 
  12   8   0        8.99       10.69      1.39 o 
  13   8   0      277.44      277.06      5.18 o 
  14   8   0        0.01       -0.42      1.36 o 
  15   8   0      175.07      177.09      8.49 o 
  16   8   0      674.37      680.33     11.69 o 
  17   8   0        0.26       -0.63      2.07 o 
  18   8   0       91.92       96.05     12.53 o 
  19   8   0      232.13      236.18      8.61 o 
   1   9   0     1728.41     1660.49      9.69 o 
   2   9   0     1208.37     1227.46      7.88 o 
   3   9   0     1439.37     1400.68      8.05 o 
   4   9   0      395.14      407.37      3.39 o 
   5   9   0      149.11      151.34      2.16 o 
   6   9   0       41.38       44.29      1.41 o 
   7   9   0      552.92      554.41      5.72 o 
   8   9   0      192.77      186.78      3.08 o 
   9   9   0        7.99       12.72      1.13 o 
  10   9   0       43.89       47.22      1.64 o 
  11   9   0       70.84       70.78      2.04 o 
  12   9   0      166.23      163.54      5.17 o 
  13   9   0      309.79      317.40      5.95 o 
  14   9   0      170.89      164.78      4.39 o 
  15   9   0       21.08       24.83      2.78 o 
  16   9   0       43.21       46.25      4.38 o 
  17   9   0       25.15       32.59      4.02 o 
  18   9   0      241.49      231.37      8.93 o 
   0  10   0     4411.10     4436.96     37.88 o 
   1  10   0      533.04      515.95      4.74 o 
   2  10   0      547.58      545.07      4.54 o 
   3  10   0      713.85      693.84      5.37 o 
   4  10   0       43.55       37.84      1.20 o 
   5  10   0      477.12      458.91      4.23 o 
   6  10   0        3.85        6.75      1.00 o 
   7  10   0       10.21        9.01      1.14 o 
   8  10   0       17.45       15.86      1.32 o 
   9  10   0       56.34       55.27      2.00 o 
  10  10   0      118.49      112.72      2.81 o 
  11  10   0        0.06        1.35      1.25 o 
  12  10   0      195.52      199.44      4.08 o 
  13  10   0      586.53      623.08      8.55 o 
  14  10   0       39.48       39.95      2.53 o 
  15  10   0      589.00      599.13     12.48 o 
  16  10   0      207.50      223.49      9.04 o 
  17  10   0        8.47        8.30      5.35 o 
   1  11   0      503.69      514.22      5.13 o 
   2  11   0      319.71      326.49      3.90 o 
   3  11   0      133.11      124.60      2.32 o 
   4  11   0      116.36      111.93      2.28 o 
   5  11   0        1.79        1.74      0.90 o 
   6  11   0        1.29        3.53      1.00 o 
   7  11   0       22.46       19.89      1.51 o 
   8  11   0      250.49      246.80      4.47 o 
   9  11   0        2.11        3.46      1.41 o 
  10  11   0      413.80      402.76      5.48 o 
  11  11   0       35.23       30.29      2.28 o 
  12  11   0      149.50      141.60      4.01 o 
  13  11   0       55.21       56.15      2.91 o 
  14  11   0       94.40       92.87      4.88 o 
  15  11   0       32.64       28.07      2.80 o 
  16  11   0       13.45       14.94      3.73 o 
   0  12   0      435.22      452.33      7.28 o 
   1  12   0      164.97      163.30      2.84 o 
   2  12   0       41.29       33.44      1.83 o 
   3  12   0      292.22      285.91      4.07 o 
   4  12   0        5.07        5.26      1.17 o 
   5  12   0       13.57       15.46      1.43 o 
   6  12   0      456.41      454.26      5.92 o 
   7  12   0        9.72       10.05      1.54 o 
   8  12   0        6.69        2.65      1.38 o 
   9  12   0      233.35      233.38      4.72 o 
  10  12   0       36.64       40.75      2.60 o 
  11  12   0      455.10      452.78      6.52 o 
  12  12   0        3.25        3.36      1.89 o 
  13  12   0       15.59       17.82      2.25 o 
  14  12   0        2.30        2.91      2.37 o 
  15  12   0       26.05       24.64      2.99 o 
   1  13   0       77.94       75.32      3.06 o 
   2  13   0       66.83       65.06      2.11 o 
   3  13   0       20.20       18.77      1.87 o 
   4  13   0       32.62       31.19      2.21 o 
   5  13   0      782.79      796.48      8.25 o 
   6  13   0       40.96       39.20      2.33 o 
   7  13   0      171.76      175.62      4.36 o 
   8  13   0        5.69        3.47      1.55 o 
   9  13   0       14.84       16.38      1.95 o 
  10  13   0        2.39        2.94      1.72 o 
  11  13   0      206.32      200.97      7.08 o 
  12  13   0        3.95        6.00      2.08 o 
  13  13   0       55.71       54.57      3.25 o 
   0  14   0      548.66      550.60     12.58 o 
   1  14   0        8.69        7.89      1.35 o 
   2  14   0       95.05       97.42      2.92 o 
   3  14   0       55.46       58.01      2.81 o 
   4  14   0       27.30       28.25      2.12 o 
   5  14   0       67.88       63.38      2.91 o 
   6  14   0       83.03       77.56      3.88 o 
   7  14   0        1.98        0.81      1.68 o 
   8  14   0      146.22      142.48      4.60 o 
   9  14   0      197.89      197.98      4.94 o 
  10  14   0        2.83        0.84      1.94 o 
  11  14   0        2.76        1.31      2.37 o 
   1  15   0       22.62       21.96      2.08 o 
   2  15   0       30.85       31.74      2.29 o 
   3  15   0        9.38        8.17      1.76 o 
   4  15   0      121.38      122.69      3.99 o 
   5  15   0      776.41      792.87     10.69 o 
   6  15   0      359.71      368.36      6.88 o 
   7  15   0      224.09      233.02      6.29 o 
   8  15   0        0.85       -0.59      1.96 o 
   9  15   0        1.32        1.28      2.14 o 
   0  16   0      744.34      749.49     17.51 o 
   1  16   0        0.06        0.96      2.14 o 
   2  16   0       87.32       99.35      4.42 o 
   3  16   0      249.52      271.09      8.07 o 
   4  16   0       77.42       74.64      3.86 o 
 -13   0   1      569.55      553.87     22.46 o 
 -11   0   1     1036.30      976.61     31.50 o 
  -9   0   1        0.54        1.86      2.26 o 
  -7   0   1      496.62      487.22      9.97 o 
  -5   0   1     5571.03     5592.91     95.30 o 
  -3   0   1      125.23      137.18      2.62 o 
  -1   0   1     7248.30     7019.34    121.64 o 
   1   0   1     2689.10     2739.35    121.31 o 
   3   0   1    28173.53    27950.65   1243.56 o 
   5   0   1      697.52      746.87     18.87 o 
   7   0   1      165.48        0.27      0.86 o 
   9   0   1      301.28        2.39      1.46 o 
 -17   1   1      128.65      119.69      5.45 o 
 -16   1   1        3.15        2.92      1.86 o 
 -15   1   1      150.87      148.00      5.78 o 
 -14   1   1      160.92      170.61      5.44 o 
 -13   1   1      144.07      139.93      4.16 o 
 -12   1   1      860.84      818.27     11.30 o 
 -11   1   1      945.76      969.87     11.35 o 
 -10   1   1     1015.52     1088.15     14.43 o 
  -9   1   1      374.27      456.89      8.62 o 
  -8   1   1     1488.66     1501.45     15.47 o 
  -7   1   1     2030.33     2063.47     18.93 o 
  -6   1   1      699.68      852.54      7.57 o 
  -5   1   1      775.60      809.44     12.21 o 
  -4   1   1       42.02       47.33      0.74 o 
  -3   1   1     6857.09     6967.54     46.95 o 
  -2   1   1     1236.79     1248.35      7.62 o 
  -1   1   1    13123.38    12929.96     93.06 o 
   0   1   1      326.28      315.24      5.30 o 
   1   1   1      752.58      753.13      4.74 o 
   2   1   1     7574.36     8192.14     54.63 o 
   3   1   1    34984.59    33613.86    236.63 o 
   4   1   1     2427.54     2757.80     20.76 o 
   5   1   1     4093.74     4420.83     34.58 o 
   6   1   1       12.26        3.99      0.39 o 
   7   1   1       12.70       12.53      0.83 o 
   8   1   1       57.68       49.69      1.56 o 
   9   1   1     3348.32     3412.33     47.49 o 
  10   1   1      234.49      260.03      5.24 o 
  11   1   1     1691.81     1621.40     36.55 o 
  12   1   1      114.38      114.97      4.19 o 
  14   1   1      215.35      201.90      6.65 o 
  15   1   1      123.87      111.43     12.23 o 
  16   1   1       67.73       61.61      3.79 o 
 -21   2   1        0.04        0.27      1.99 o 
 -20   2   1        1.72        2.38      1.52 o 
 -19   2   1       84.32       84.22      3.55 o 
 -18   2   1       68.14       79.16      6.68 o 
 -17   2   1       25.46       25.99      2.12 o 
 -16   2   1      174.09      168.04      4.71 o 
 -15   2   1        1.38       -1.55      1.16 o 
 -14   2   1        8.47       10.04      1.66 o 
 -13   2   1       67.69       84.59      1.87 o 
 -12   2   1       22.63       24.46      1.21 o 
 -11   2   1      542.24      560.73      5.40 o 
 -10   2   1       96.06      131.43      1.51 o 
  -9   2   1       62.28       76.83      1.08 o 
  -8   2   1      200.50      203.25      2.36 o 
  -7   2   1       93.50      109.00      1.21 o 
  -6   2   1      215.64      257.80      2.16 o 
  -5   2   1     1219.63     1387.79      8.30 o 
  -4   2   1     2318.85     2553.71     15.62 o 
  -3   2   1     4145.61     4629.05     26.30 o 
  -2   2   1     7324.65     7444.11     42.24 o 
  -1   2   1     2128.81     2104.99     12.84 o 
   0   2   1    17351.78    17097.06     90.17 o 
   1   2   1      885.30      952.04      5.96 o 
   2   2   1      825.02      862.24      5.54 o 
   3   2   1     5591.31     6260.84     37.83 o 
   4   2   1     1249.01     1201.92      8.22 o 
   5   2   1      615.76      629.84      4.44 o 
   6   2   1      255.36      320.16      2.50 o 
   7   2   1      145.57      113.12      1.34 o 
   8   2   1      397.97      461.63      3.87 o 
   9   2   1      398.83      476.67      5.06 o 
  10   2   1     2017.02     2084.52     16.84 o 
  11   2   1      408.07      413.31      5.17 o 
  12   2   1     2397.44     2470.05     28.21 o 
  13   2   1       39.23       33.75      1.85 o 
  14   2   1        1.92        0.91      1.22 o 
  15   2   1       52.87       60.74      2.52 o 
  16   2   1       34.89       33.50      4.38 o 
  17   2   1       22.51       24.02      2.04 o 
  18   2   1      275.31      282.16      6.62 o 
  19   2   1       69.97       67.48      3.20 o 
  20   2   1      167.60      183.56      7.04 o 
 -22   3   1      150.52      176.78      8.04 o 
 -21   3   1        0.38        2.66      2.39 o 
 -20   3   1      104.39      117.25     10.53 o 
 -19   3   1        3.25        6.32      1.35 o 
 -18   3   1      302.15      302.15      4.96 o 
 -17   3   1       27.86       27.20      2.21 o 
 -16   3   1       67.44       62.89      2.04 o 
 -15   3   1       12.57       11.35      1.15 o 
 -14   3   1       11.58       10.78      0.96 o 
 -13   3   1      649.84      641.26      7.06 o 
 -12   3   1     1619.82     1577.82     12.82 o 
 -11   3   1       73.91       63.12      1.30 o 
 -10   3   1      395.61      382.90      3.20 o 
  -9   3   1       28.60       39.61      0.99 o 
  -8   3   1      105.07      107.23      1.16 o 
  -7   3   1     1027.23     1076.82      6.43 o 
  -6   3   1     1688.76     1733.60      9.99 o 
  -5   3   1     2193.47     2375.88     13.09 o 
  -4   3   1      721.15      740.99      4.36 o 
  -3   3   1     7091.41     7599.62     41.35 o 
  -2   3   1     3540.76     3976.11     21.98 o 
  -1   3   1     4636.61     4948.24     26.50 o 
   0   3   1     6736.52     7100.96     36.09 o 
   1   3   1        1.49        2.50      0.42 o 
   2   3   1      156.26      111.63      1.14 o 
   3   3   1      432.62      453.36      3.53 o 
   4   3   1     3472.53     3856.58     21.33 o 
   5   3   1        0.38        0.34      0.37 o 
   6   3   1       95.95      162.51      1.51 o 
   7   3   1      100.34      114.03      1.21 o 
   8   3   1      206.44      194.31      2.00 o 
   9   3   1      761.68      839.35      6.36 o 
  10   3   1       26.06       27.13      0.75 o 
  11   3   1      174.76      161.10      2.25 o 
  12   3   1        1.31       -0.41      0.54 o 
  13   3   1      129.83      137.46      2.85 o 
  14   3   1       18.64       17.33      0.93 o 
  15   3   1        5.91        6.20      0.89 o 
  16   3   1        6.44        4.76      1.16 o 
  17   3   1      470.16      469.27      5.81 o 
  18   3   1        0.29        1.68      1.64 o 
  19   3   1        0.92        2.29      1.89 o 
  20   3   1      223.93      225.16      8.84 o 
  21   3   1       10.05        8.57      2.72 o 
 -21   4   1       11.69       15.22      3.46 o 
 -20   4   1      124.49      123.04      5.72 o 
 -19   4   1        7.46        7.82      1.39 o 
 -18   4   1      116.04      119.57      3.29 o 
 -17   4   1       22.86       18.80      1.55 o 
 -16   4   1      185.58      196.71      4.65 o 
 -15   4   1        9.34        7.87      1.19 o 
 -14   4   1        0.11       -0.94      0.66 o 
 -13   4   1      275.36      293.87      3.98 o 
 -12   4   1      362.60      362.96      4.57 o 
 -11   4   1       51.79       42.21      1.44 o 
 -10   4   1        3.01        1.23      0.69 o 
  -9   4   1     1001.30      975.81      8.10 o 
  -8   4   1     1263.55     1312.08      8.67 o 
  -7   4   1      378.06      338.34      3.43 o 
  -6   4   1     2184.80     2328.16     13.45 o 
  -5   4   1     2484.96     3084.69     15.71 o 
  -4   4   1     6875.66     7747.62     38.13 o 
  -3   4   1     1298.84     1401.54      7.35 o 
  -2   4   1     2801.11     2896.66     15.15 o 
  -1   4   1      472.95      508.22      3.08 o 
   0   4   1     1325.76     1401.39      7.21 o 
   1   4   1     2579.81     2705.91     12.74 o 
   2   4   1        0.03        1.83      0.31 o 
   3   4   1       24.67       61.75      0.82 o 
   4   4   1     3517.13     4156.35     21.87 o 
   5   4   1     1065.91     1225.57      7.80 o 
   6   4   1     2778.18     3218.50     22.77 o 
   7   4   1     2889.35     3058.21     26.02 o 
   8   4   1     1058.28     1098.28      7.51 o 
   9   4   1      351.55      353.21      3.79 o 
  10   4   1     2447.80     2393.56     18.16 o 
  11   4   1      501.46      515.27      5.83 o 
  12   4   1       46.94       45.99      1.43 o 
  13   4   1       76.22       74.42      1.63 o 
  14   4   1     1746.93     1744.62     17.40 o 
  15   4   1      747.11      770.38     11.05 o 
  16   4   1        4.78        6.09      1.20 o 
  17   4   1      417.25      435.91      6.89 o 
  18   4   1        9.71        8.63      1.78 o 
  19   4   1      122.34      126.72      3.36 o 
  20   4   1       21.50       23.38      7.21 o 
  21   4   1        0.68        3.46      2.66 o 
 -21   5   1      153.91      156.98      5.82 o 
 -20   5   1        2.02        0.16      1.76 o 
 -19   5   1       11.70       11.00      1.71 o 
 -18   5   1       23.05       21.33      1.92 o 
 -17   5   1        4.02        4.99      1.53 o 
 -16   5   1      199.88      204.78      5.30 o 
 -15   5   1      369.11      382.31      8.19 o 
 -14   5   1      134.55      140.37      2.87 o 
 -13   5   1       26.85       26.40      1.65 o 
 -12   5   1       11.24       14.12      1.12 o 
 -11   5   1      316.60      301.48      3.89 o 
 -10   5   1       48.49       50.89      1.56 o 
  -9   5   1      103.15       65.72      1.45 o 
  -8   5   1      249.34      261.08      3.28 o 
  -7   5   1     1030.15     1031.52      8.49 o 
  -6   5   1      257.90      268.77      3.83 o 
  -5   5   1     1353.91     1371.59      7.55 o 
  -4   5   1      678.65      710.77      4.22 o 
  -3   5   1      466.18      551.32      3.30 o 
  -2   5   1       35.52       37.83      0.74 o 
  -1   5   1     3667.74     3817.98     17.59 o 
   0   5   1      254.90      231.69      1.90 o 
   1   5   1     2208.47     2235.38     10.47 o 
   2   5   1      709.09      617.38      3.14 o 
   3   5   1      133.26       94.24      1.05 o 
   4   5   1        7.87        8.95      0.47 o 
   5   5   1     1110.49     1066.80      6.72 o 
   6   5   1      291.32      361.18      3.12 o 
   7   5   1        8.63        3.03      0.74 o 
   8   5   1        9.23       10.78      0.81 o 
   9   5   1      175.16      138.15      1.98 o 
  10   5   1       47.13       48.24      1.49 o 
  11   5   1      590.98      554.34      5.72 o 
  12   5   1      762.79      715.55      7.65 o 
  13   5   1      716.37      697.07      7.56 o 
  14   5   1       18.24       16.18      1.18 o 
  15   5   1       17.25       13.17      1.14 o 
  16   5   1       38.12       35.88      2.45 o 
  17   5   1      179.23      170.04      6.21 o 
  18   5   1       17.10       14.61      1.75 o 
  19   5   1        7.28        8.15      1.74 o 
  20   5   1       31.13       30.90      9.37 o 
  21   5   1      105.91       99.46      5.18 o 
 -20   6   1        7.65        4.48      2.15 o 
 -19   6   1       56.06       46.30      8.27 o 
 -18   6   1       46.79       45.66      2.92 o 
 -17   6   1      279.39      275.68      8.28 o 
 -16   6   1      373.61      383.24      7.24 o 
 -15   6   1       13.76       11.67      1.69 o 
 -14   6   1      122.58      123.31      3.12 o 
 -13   6   1       67.04       72.36      2.29 o 
 -12   6   1        7.87        6.79      0.96 o 
 -11   6   1       66.92       57.36      1.84 o 
 -10   6   1       82.85       80.99      1.89 o 
  -9   6   1       19.54        9.75      0.94 o 
  -8   6   1      314.38      310.04      3.95 o 
  -7   6   1      534.00      590.46      5.61 o 
  -6   6   1        1.27       10.80      0.67 o 
  -5   6   1      213.60      166.11      1.97 o 
  -4   6   1     2652.46     2801.63     14.70 o 
  -3   6   1        0.05        0.85      0.30 o 
  -2   6   1     1903.54     1895.09      8.40 o 
  -1   6   1      680.87      756.98      3.92 o 
   0   6   1      358.72      349.78      2.22 o 
   1   6   1     1565.43     1607.81      7.59 o 
   2   6   1      115.48      155.33      1.32 o 
   3   6   1      251.91      256.71      1.85 o 
   4   6   1      138.70      135.52      1.45 o 
   5   6   1       63.25       69.31      1.22 o 
   6   6   1        2.19        1.48      0.51 o 
   7   6   1     2361.18     2319.78     16.09 o 
   8   6   1        4.97       10.69      1.12 o 
   9   6   1      487.68      491.42      5.17 o 
  10   6   1       52.30       44.56      1.42 o 
  11   6   1       31.11       23.49      1.28 o 
  12   6   1      212.78      178.60      2.97 o 
  13   6   1       19.47       20.27      1.38 o 
  14   6   1       23.70       27.32      2.42 o 
  15   6   1      190.78      184.95      4.38 o 
  16   6   1      497.35      504.53      8.62 o 
  17   6   1        2.69        1.07      1.49 o 
  18   6   1        0.94        3.32      1.67 o 
  19   6   1      412.10      431.23     10.84 o 
  20   6   1        7.23        9.19      2.46 o 
 -20   7   1        6.25        9.04      2.69 o 
 -19   7   1       48.06       48.04      4.05 o 
 -18   7   1        6.61        4.84      2.37 o 
 -17   7   1        0.01       -0.41      1.56 o 
 -16   7   1       33.92       34.16      2.54 o 
 -15   7   1      505.64      512.24      9.16 o 
 -14   7   1        4.30        1.21      1.42 o 
 -13   7   1      297.37      312.37      4.57 o 
 -12   7   1       62.63       56.02      2.92 o 
 -11   7   1       25.65       23.22      1.42 o 
 -10   7   1      226.09      214.71      3.28 o 
  -9   7   1       34.99       12.51      1.09 o 
  -8   7   1       31.44       38.50      1.49 o 
  -7   7   1      995.65      973.81      7.78 o 
  -6   7   1      136.96      128.05      2.42 o 
  -5   7   1       42.48       46.10      1.10 o 
  -4   7   1     1675.48     1653.39      9.15 o 
  -3   7   1       41.13       56.15      0.92 o 
  -2   7   1      944.24      923.53      4.81 o 
  -1   7   1      719.08      668.50      3.66 o 
   0   7   1      757.64      764.03      3.84 o 
   1   7   1     2572.05     2435.48     10.79 o 
   2   7   1      589.49      574.87      3.52 o 
   3   7   1      857.39      793.68      4.90 o 
   4   7   1      346.35      344.26      2.94 o 
   5   7   1      242.02      240.73      2.35 o 
   6   7   1      725.11      685.24      5.53 o 
   7   7   1      116.58      127.76      2.21 o 
   8   7   1      164.28      159.93      2.58 o 
   9   7   1       12.53       15.35      1.06 o 
  10   7   1        1.05        2.85      0.83 o 
  11   7   1       46.70       39.17      1.57 o 
  12   7   1      321.38      338.34      4.70 o 
  13   7   1       94.59       84.94      2.37 o 
  14   7   1       51.72       55.85      2.93 o 
  15   7   1      140.26      137.73      4.05 o 
  16   7   1       71.93       71.57      3.34 o 
  17   7   1       28.37       27.27      2.99 o 
  18   7   1      257.31      264.75      8.56 o 
  19   7   1        1.18       -0.84      2.56 o 
  20   7   1        0.14        2.39      2.35 o 
 -19   8   1        0.61        0.75      3.06 o 
 -18   8   1       85.93       91.64      5.47 o 
 -17   8   1       22.79       29.82      3.64 o 
 -16   8   1      110.60      111.43      6.46 o 
 -15   8   1        5.69        7.69      1.97 o 
 -14   8   1       34.37       33.48      2.68 o 
 -13   8   1       23.32       21.89      2.48 o 
 -12   8   1      206.13      192.21      3.36 o 
 -11   8   1      307.18      331.75      4.52 o 
 -10   8   1      986.31     1016.36      8.95 o 
  -9   8   1       73.16       74.66      1.97 o 
  -8   8   1     1371.58     1380.78     11.32 o 
  -7   8   1       38.76       47.66      1.43 o 
  -6   8   1      371.34      338.37      3.49 o 
  -5   8   1        7.26       17.00      0.87 o 
  -4   8   1        5.35       24.84      0.84 o 
  -3   8   1     1284.23     1289.29      7.08 o 
  -2   8   1     2178.24     2150.66     11.05 o 
  -1   8   1        2.95        4.98      0.52 o 
   0   8   1     2672.70     2673.81     12.42 o 
   1   8   1        0.93        0.55      0.42 o 
   2   8   1     1327.38     1333.69      7.38 o 
   3   8   1      259.27      290.84      2.60 o 
   4   8   1     1672.20     1688.54     10.00 o 
   5   8   1      623.77      535.13      4.31 o 
   6   8   1       21.61        9.67      0.84 o 
   7   8   1      415.23      435.97      4.25 o 
   8   8   1        3.53        2.86      0.77 o 
   9   8   1       12.33       12.35      0.99 o 
  10   8   1      390.62      367.06      4.81 o 
  11   8   1        2.06        1.44      0.95 o 
  12   8   1       88.25       95.56      2.74 o 
  13   8   1        0.02        0.76      1.28 o 
  14   8   1       30.21       32.69      2.45 o 
  15   8   1       46.08       45.64      3.01 o 
  16   8   1       69.89       69.38      3.65 o 
  17   8   1       10.25        6.34      2.52 o 
  18   8   1       92.22       96.95      9.20 o 
  19   8   1      158.50      167.54     10.57 o 
 -18   9   1        2.41       -0.13      2.49 o 
 -17   9   1       18.68       19.21      3.52 o 
 -16   9   1       11.83        9.42      2.93 o 
 -15   9   1      464.05      473.52      9.70 o 
 -14   9   1       53.42       50.44      3.07 o 
 -13   9   1       30.15       30.58      2.25 o 
 -12   9   1      324.45      303.23      5.07 o 
 -11   9   1        0.09       -0.93      0.85 o 
 -10   9   1       68.77       57.37      2.02 o 
  -9   9   1       12.79       11.12      1.19 o 
  -8   9   1      195.28      194.11      3.16 o 
  -7   9   1       27.94       22.41      1.24 o 
  -6   9   1      455.98      452.41      4.44 o 
  -5   9   1      424.69      382.86      3.52 o 
  -4   9   1        4.20        5.97      0.62 o 
  -3   9   1      106.56      101.74      1.59 o 
  -2   9   1      342.40      360.67      3.13 o 
  -1   9   1       63.49       80.11      1.43 o 
   0   9   1      893.25      857.97      5.70 o 
   1   9   1      116.41      106.69      1.77 o 
   2   9   1     1284.74     1290.80      8.08 o 
   3   9   1        9.44       14.76      0.79 o 
   4   9   1      775.01      777.68      5.43 o 
   5   9   1      299.97      316.50      3.24 o 
   6   9   1       46.33       52.71      1.52 o 
   7   9   1       30.79       32.60      1.48 o 
   8   9   1      136.29      126.20      2.36 o 
   9   9   1      294.07      269.90      3.54 o 
  10   9   1      174.13      167.06      2.83 o 
  11   9   1      133.68      140.94      3.08 o 
  12   9   1      539.80      552.63      6.71 o 
  13   9   1       93.65       91.73      3.01 o 
  14   9   1       97.93       97.81      2.96 o 
  15   9   1       47.40       53.06      4.07 o 
  16   9   1      528.25      530.99     13.96 o 
  17   9   1       53.41       57.77      8.64 o 
  18   9   1      474.12      479.46     13.39 o 
 -17  10   1      185.34      193.61      8.53 o 
 -16  10   1       52.97       57.06      5.14 o 
 -15  10   1      164.45      162.29      6.34 o 
 -14  10   1       60.95       55.90      2.80 o 
 -13  10   1       19.21       17.60      2.05 o 
 -12  10   1       22.77       18.04      1.71 o 
 -11  10   1      325.80      330.11      6.68 o 
 -10  10   1      742.16      746.93      9.54 o 
  -9  10   1        0.70        1.02      0.97 o 
  -8  10   1      342.41      325.50      4.34 o 
  -7  10   1        1.33        2.04      0.84 o 
  -6  10   1      223.75      215.75      2.96 o 
  -5  10   1      432.36      449.33      4.16 o 
  -4  10   1      313.92      297.31      3.16 o 
  -3  10   1      344.09      336.57      3.40 o 
  -2  10   1        3.64        3.06      0.70 o 
  -1  10   1      500.07      489.54      4.59 o 
   0  10   1        0.78        3.20      0.78 o 
   1  10   1     1101.81     1077.31      7.88 o 
   2  10   1       76.51       66.78      1.45 o 
   3  10   1       20.79       22.94      1.00 o 
   4  10   1      150.47      142.21      2.06 o 
   5  10   1      289.67      267.98      3.17 o 
   6  10   1       15.02       16.60      1.13 o 
   7  10   1      410.88      401.33      5.71 o 
   8  10   1      120.78      122.26      2.68 o 
   9  10   1      339.66      358.40      4.55 o 
  10  10   1       82.55       78.10      2.41 o 
  11  10   1       18.76       15.03      1.67 o 
  12  10   1       25.54       21.38      1.60 o 
  13  10   1      103.67      110.18      3.59 o 
  14  10   1       27.22       23.44      2.07 o 
  15  10   1       71.16       67.32      4.37 o 
  16  10   1       33.94       20.98      3.82 o 
  17  10   1        3.68        5.42      2.89 o 
 -16  11   1        1.78        1.72      2.75 o 
 -15  11   1       43.99       48.66      3.46 o 
 -14  11   1       18.90       19.35      2.99 o 
 -13  11   1       86.97       89.05      3.10 o 
 -12  11   1       98.54       90.03      4.35 o 
 -11  11   1      271.80      270.86      4.66 o 
 -10  11   1        2.96        1.46      1.28 o 
  -9  11   1      290.72      312.81      5.02 o 
  -8  11   1       35.51       34.48      1.84 o 
  -7  11   1      218.25      224.95      3.31 o 
  -6  11   1      110.55      117.96      3.06 o 
  -5  11   1        3.95        4.65      0.96 o 
  -4  11   1      131.28      134.02      2.36 o 
  -3  11   1      213.44      199.80      2.91 o 
  -2  11   1      140.34      146.30      2.58 o 
  -1  11   1      604.21      620.49      5.83 o 
   0  11   1      411.68      426.05      5.04 o 
   1  11   1        0.06        0.93      0.82 o 
   2  11   1       77.05       77.39      1.94 o 
   3  11   1     1447.20     1446.87     11.50 o 
   4  11   1       46.43       49.79      1.64 o 
   5  11   1      548.97      550.62      5.35 o 
   6  11   1        7.06        8.47      1.13 o 
   7  11   1      250.02      268.41      3.99 o 
   8  11   1        4.29        4.29      1.25 o 
   9  11   1      296.52      299.75      4.65 o 
  10  11   1        3.43        2.46      1.23 o 
  11  11   1       24.30       22.36      1.95 o 
  12  11   1      794.23      814.82      9.65 o 
  13  11   1      128.83      128.77      3.98 o 
  14  11   1        0.03       -0.51      3.80 o 
  15  11   1      417.31      420.02      8.85 o 
  16  11   1        1.92        3.06      2.98 o 
 -15  12   1        8.78       10.65      2.56 o 
 -14  12   1        1.32        4.82      2.58 o 
 -13  12   1       28.90       28.02      2.63 o 
 -12  12   1       13.99       16.16      2.31 o 
 -11  12   1       26.18       23.60      1.87 o 
 -10  12   1       49.53       55.35      2.58 o 
  -9  12   1       18.25       16.74      1.82 o 
  -8  12   1      138.47      135.07      3.53 o 
  -7  12   1       13.82       14.12      1.62 o 
  -6  12   1      303.19      298.17      5.84 o 
  -5  12   1       53.13       47.08      1.94 o 
  -4  12   1       16.07       18.21      2.20 o 
  -3  12   1       15.12       11.43      1.15 o 
  -2  12   1       44.42       46.63      1.82 o 
  -1  12   1       69.75       72.21      2.07 o 
   0  12   1       93.57       97.57      2.61 o 
   1  12   1      567.92      575.30      5.78 o 
   2  12   1       45.04       43.26      1.78 o 
   3  12   1        5.89        7.53      1.15 o 
   4  12   1       77.05       69.17      2.26 o 
   5  12   1      382.09      383.01      5.05 o 
   6  12   1       20.24       22.04      1.61 o 
   7  12   1      505.49      516.27      7.15 o 
   8  12   1       46.45       47.93      2.39 o 
   9  12   1        0.18       -2.21      1.22 o 
  10  12   1      135.04      128.25      3.37 o 
  11  12   1       41.42       42.11      2.39 o 
  12  12   1      953.82     1008.40     15.79 o 
  13  12   1        8.93        8.87      2.48 o 
  14  12   1      124.34      127.50      5.75 o 
  15  12   1       60.15       50.59      4.46 o 
 -13  13   1        0.14        1.06      1.86 o 
 -12  13   1      119.31      110.24      4.36 o 
 -11  13   1        1.57        1.92      1.83 o 
 -10  13   1       90.76       98.17      3.98 o 
  -9  13   1        3.17        2.43      1.56 o 
  -8  13   1      266.42      265.81      5.81 o 
  -7  13   1       62.90       58.17      2.80 o 
  -6  13   1      469.77      476.23      6.93 o 
  -5  13   1      215.11      222.22      3.91 o 
  -4  13   1      292.61      287.27      4.97 o 
  -3  13   1       43.29       41.98      1.97 o 
  -2  13   1      149.60      151.81      4.08 o 
  -1  13   1        0.13       -0.01      1.09 o 
   0  13   1      540.38      518.04      5.73 o 
   1  13   1        1.07        4.44      1.19 o 
   2  13   1      245.21      242.26      4.16 o 
   3  13   1       10.99       11.34      1.63 o 
   4  13   1      144.50      153.28      3.28 o 
   5  13   1      112.85      110.34      3.18 o 
   6  13   1       17.92       20.99      2.12 o 
   7  13   1      100.31      108.72      3.36 o 
   8  13   1       82.72       80.13      3.32 o 
   9  13   1      104.56      108.90      4.55 o 
  10  13   1        0.01        1.04      1.67 o 
  11  13   1       41.71       38.06      6.51 o 
  12  13   1        0.05        3.81      1.86 o 
  13  13   1        4.40        2.78      2.76 o 
 -11  14   1       81.91       70.82      4.41 o 
 -10  14   1       11.93       12.16      2.14 o 
  -9  14   1      101.74       94.12      5.03 o 
  -8  14   1      219.92      231.19      5.68 o 
  -7  14   1       20.99       17.41      2.18 o 
  -6  14   1      122.03      114.65      3.64 o 
  -5  14   1       54.52       49.28      2.65 o 
  -4  14   1       93.14       97.60      3.16 o 
  -3  14   1        2.63        2.31      1.45 o 
  -2  14   1      101.90      103.57      3.07 o 
  -1  14   1       93.82       90.35      2.60 o 
   0  14   1        9.52       12.93      1.76 o 
   1  14   1       76.32       85.49      2.83 o 
   2  14   1       89.67       93.21      2.78 o 
   3  14   1       27.44       28.71      2.68 o 
   4  14   1      552.80      569.09      7.61 o 
   5  14   1        6.22        5.66      1.69 o 
   6  14   1      333.53      343.67      6.27 o 
   7  14   1       41.48       37.09      2.59 o 
   8  14   1       79.94       82.44      3.48 o 
   9  14   1      177.93      180.48      5.10 o 
  10  14   1      145.04      150.89      5.88 o 
  11  14   1       53.46       54.17      3.99 o 
  -9  15   1        0.16       -0.28      2.07 o 
  -8  15   1       18.25       16.59      2.72 o 
  -7  15   1       75.73       83.34      4.15 o 
  -6  15   1       58.51       52.26      3.06 o 
  -5  15   1       33.51       36.35      2.73 o 
  -4  15   1       62.29       63.19      3.53 o 
  -3  15   1        0.06        0.13      1.50 o 
  -2  15   1        4.86        2.65      1.61 o 
  -1  15   1      115.05      124.02      3.66 o 
   0  15   1        0.16       -0.10      1.33 o 
   1  15   1       16.66       14.58      1.90 o 
   2  15   1      129.89      124.77      3.72 o 
   3  15   1      203.65      194.36      4.37 o 
   4  15   1        0.79        0.16      1.68 o 
   5  15   1      472.58      474.88      8.33 o 
   6  15   1       20.90       24.47      2.50 o 
   7  15   1        0.14        3.47      2.25 o 
   8  15   1        6.56        7.77      2.23 o 
  -4  16   1        3.69        4.04      2.24 o 
  -3  16   1      175.64      183.78      5.69 o 
  -2  16   1        0.29        0.32      2.10 o 
  -1  16   1      260.35      267.64      6.65 o 
   0  16   1      172.11      179.97      5.63 o 
   1  16   1        0.07        1.15      2.09 o 
   2  16   1        6.98       10.21      2.55 o 
   3  16   1       27.74       35.09      4.91 o 
   4  16   1        0.42       -0.73      2.12 o 
 -14   0   2      137.12      142.82     11.03 o 
 -12   0   2        1.26        4.72      3.59 o 
 -10   0   2      312.70      322.36      7.48 o 
  -8   0   2      352.86      379.33     12.49 o 
  -6   0   2     1211.32     1111.07     20.43 o 
  -4   0   2      123.56       93.08      1.94 o 
  -2   0   2    29420.96    26160.34    320.31 o 
   0   0   2    16908.15    15181.58    931.95 o 
   2   0   2       35.23       29.49      0.75 o 
   4   0   2     5230.53     5678.24     77.96 o 
   6   0   2      134.89       96.03      3.46 o 
   8   0   2     5634.62     6055.87    142.62 o 
  12   0   2      145.85      166.01      9.90 o 
 -20   1   2      131.90      132.19      5.52 o 
 -19   1   2       21.74       19.54      2.39 o 
 -18   1   2        8.28       11.44      3.09 o 
 -17   1   2        3.14        3.85      2.13 o 
 -16   1   2       80.72       79.82      4.59 o 
 -15   1   2     1035.15     1035.07     21.37 o 
 -14   1   2     1548.35     1519.65     24.33 o 
 -13   1   2      332.07      317.37      7.15 o 
 -12   1   2      248.79      274.19      4.96 o 
 -11   1   2      970.77      958.27     12.39 o 
 -10   1   2      634.11      664.16      9.29 o 
  -9   1   2       12.21       12.00      1.04 o 
  -8   1   2      405.03      348.12      4.04 o 
  -7   1   2      396.93      454.84      5.03 o 
  -6   1   2      747.85      769.87      5.94 o 
  -5   1   2      378.21      444.41      3.88 o 
  -4   1   2       13.83       29.46      0.75 o 
  -3   1   2     5200.12     5312.41     38.92 o 
  -2   1   2     3938.44     4295.60     29.03 o 
  -1   1   2     4273.02     4378.81     26.38 o 
   0   1   2     1837.20     1969.74     11.68 o 
   1   1   2     1519.42     1669.37      9.75 o 
   2   1   2     3618.64     4034.41     24.17 o 
   3   1   2    12403.91    12908.50     84.13 o 
   4   1   2     9456.95    10393.30     64.97 o 
   5   1   2      318.66      424.30      4.33 o 
   6   1   2        9.99        1.11      0.30 o 
   7   1   2      274.89      344.55      3.78 o 
   8   1   2       18.95        5.15      0.50 o 
   9   1   2     1180.95     1202.37     16.23 o 
  10   1   2      419.32      421.13      6.31 o 
  11   1   2     1705.04     1695.12     23.45 o 
  12   1   2      140.11      136.26      3.04 o 
  13   1   2      193.75      205.71      5.87 o 
  14   1   2       14.69       14.80      1.93 o 
  15   1   2        0.03        1.26      1.60 o 
  16   1   2      175.75      172.20      6.51 o 
  17   1   2      610.59      621.79     16.35 o 
 -21   2   2        5.80        8.31      2.59 o 
 -20   2   2        4.88        7.72      1.85 o 
 -19   2   2      217.16      231.78     24.86 o 
 -18   2   2       29.94       30.06      2.35 o 
 -17   2   2      479.17      472.28     11.23 o 
 -16   2   2      937.18      974.43     13.76 o 
 -15   2   2       25.13       28.76      1.62 o 
 -14   2   2      591.90      566.27      7.13 o 
 -13   2   2       92.58       93.94      3.26 o 
 -12   2   2        0.12        1.05      0.57 o 
 -11   2   2      129.78      100.92      1.93 o 
 -10   2   2      322.62      380.79      4.71 o 
  -9   2   2      524.15      557.45      4.58 o 
  -8   2   2      596.96      523.54      4.33 o 
  -7   2   2       33.18       57.09      0.89 o 
  -6   2   2       20.63       11.56      0.36 o 
  -5   2   2     1536.36     1972.40     11.18 o 
  -4   2   2     1795.75     1919.70     11.93 o 
  -3   2   2      211.39      226.42      1.93 o 
  -2   2   2     3557.25     3607.02     21.60 o 
  -1   2   2     8243.92     8563.68     50.11 o 
   0   2   2      295.76      319.55      2.03 o 
   1   2   2      537.06      604.75      3.54 o 
   2   2   2       22.83       32.78      0.67 o 
   3   2   2      940.30      960.11      6.60 o 
   4   2   2       58.86       94.75      1.00 o 
   5   2   2      209.66      280.99      2.15 o 
   6   2   2       54.31       47.53      0.80 o 
   7   2   2        0.89        0.62      0.29 o 
   8   2   2      484.54      543.43      4.71 o 
   9   2   2       10.31        5.60      0.41 o 
  10   2   2       56.94       48.82      0.96 o 
  11   2   2      794.08      802.35      7.91 o 
  12   2   2      529.79      563.03      6.17 o 
  13   2   2      438.83      472.87      6.18 o 
  14   2   2      102.14      108.11      2.57 o 
  15   2   2        5.96        6.08      0.99 o 
  16   2   2      187.82      196.02      9.54 o 
  17   2   2       65.76       66.65      3.62 o 
  18   2   2       98.60       90.03      5.68 o 
  19   2   2        4.45        3.84      1.76 o 
  20   2   2       88.13       94.24      5.12 o 
 -22   3   2       26.48       23.86      3.79 o 
 -21   3   2      271.31      306.71     11.10 o 
 -20   3   2        3.52        5.49      1.44 o 
 -19   3   2       25.63       27.50      1.96 o 
 -18   3   2      199.45      205.77      4.01 o 
 -17   3   2       27.48       24.72      1.75 o 
 -16   3   2       54.87       58.62      2.06 o 
 -15   3   2       11.25       13.72      1.79 o 
 -14   3   2        1.67        1.35      0.71 o 
 -13   3   2      331.06      337.72      3.65 o 
 -12   3   2     2878.28     2825.98     21.98 o 
 -11   3   2      171.07      154.56      2.11 o 
 -10   3   2       48.57       49.58      1.07 o 
  -9   3   2      166.32      188.71      2.14 o 
  -8   3   2       95.82       88.98      1.20 o 
  -7   3   2     1454.11     1435.06      8.70 o 
  -6   3   2      187.32      249.76      2.12 o 
  -5   3   2     1479.36     1564.58      8.90 o 
  -4   3   2      475.93      612.84      3.83 o 
  -3   3   2       70.36       67.62      1.29 o 
  -2   3   2      243.18      235.08      2.39 o 
  -1   3   2     2661.42     2737.95     14.52 o 
   0   3   2     1368.54     1394.14      7.41 o 
   1   3   2      666.72      772.84      4.39 o 
   2   3   2      192.30      250.27      2.06 o 
   3   3   2     2647.99     2828.48     16.56 o 
   4   3   2        5.12       11.80      0.44 o 
   5   3   2     1917.29     2144.34     12.23 o 
   6   3   2      550.71      588.40      3.81 o 
   7   3   2     4677.75     4822.54     24.84 o 
   8   3   2        2.01        2.13      0.35 o 
   9   3   2     2479.17     2588.76     19.94 o 
  10   3   2      178.03      191.89      2.32 o 
  11   3   2     1566.08     1515.42     12.20 o 
  12   3   2       93.00       79.70      1.48 o 
  13   3   2      113.76      113.62      2.94 o 
  14   3   2      426.18      424.45      5.47 o 
  15   3   2       13.99       12.50      2.18 o 
  16   3   2       38.42       41.26      1.65 o 
  17   3   2      217.31      218.31      3.96 o 
  18   3   2      140.05      145.23      3.18 o 
  19   3   2      364.87      390.29      6.96 o 
  20   3   2       33.62       45.59      4.12 o 
  21   3   2      247.79      266.23      9.97 o 
 -21   4   2       22.68       18.50      2.38 o 
 -20   4   2        4.90        5.20      1.53 o 
 -19   4   2      369.47      401.46      9.42 o 
 -18   4   2      109.93      111.30      3.23 o 
 -17   4   2       40.50       43.42      2.11 o 
 -16   4   2       24.18       22.23      1.69 o 
 -15   4   2       33.52       34.14      2.49 o 
 -14   4   2       10.68       13.48      1.06 o 
 -13   4   2       92.11      102.97      2.16 o 
 -12   4   2        5.76        6.65      0.83 o 
 -11   4   2     1790.36     1675.97     14.74 o 
 -10   4   2      371.03      393.83      3.93 o 
  -9   4   2      183.77      195.89      2.05 o 
  -8   4   2       77.85       85.05      1.39 o 
  -7   4   2      448.12      512.04      4.26 o 
  -6   4   2      694.26      905.23      6.25 o 
  -5   4   2     1555.81     1900.20     10.24 o 
  -4   4   2     5782.29     6047.02     29.98 o 
  -3   4   2    15910.13    18125.94     92.00 o 
  -2   4   2     2694.89     3048.51     15.79 o 
  -1   4   2      795.53      779.55      4.35 o 
   0   4   2      961.22     1082.52      5.64 o 
   1   4   2      243.66      225.72      1.65 o 
   2   4   2     3015.19     3266.80     16.20 o 
   3   4   2      893.01     1052.60      6.04 o 
   4   4   2      294.35      268.95      2.15 o 
   5   4   2     4709.89     4742.71     25.67 o 
   6   4   2     1215.20     1189.65      7.36 o 
   7   4   2     1379.01     1450.63      9.58 o 
   8   4   2      380.44      393.35      3.48 o 
   9   4   2      835.68      812.88      6.99 o 
  10   4   2     1215.78     1217.11      9.57 o 
  11   4   2      504.65      476.20      5.33 o 
  12   4   2       96.39       88.85      1.96 o 
  13   4   2      161.09      152.61      2.59 o 
  14   4   2        7.31        6.58      1.25 o 
  15   4   2       19.46       17.34      1.09 o 
  16   4   2       17.15       12.66      1.39 o 
  17   4   2      111.14      111.92      4.35 o 
  18   4   2      163.26      169.44      3.91 o 
  19   4   2       86.37       85.64      2.90 o 
  20   4   2        1.35        2.48      1.66 o 
  21   4   2        0.14        4.05      2.72 o 
 -21   5   2       39.99       48.64      3.56 o 
 -20   5   2        6.24        8.61      2.21 o 
 -19   5   2       28.26       25.06      2.14 o 
 -18   5   2      631.92      624.65     11.21 o 
 -17   5   2        1.68        1.48      1.27 o 
 -16   5   2       99.91       92.63      3.93 o 
 -15   5   2      137.64      134.58      2.99 o 
 -14   5   2      473.28      472.63      7.42 o 
 -13   5   2        2.37        3.60      0.89 o 
 -12   5   2      188.56      164.02      3.06 o 
 -11   5   2       42.75       47.13      1.49 o 
 -10   5   2        0.03        1.58      0.57 o 
  -9   5   2     1136.28     1167.49      9.61 o 
  -8   5   2      670.08      622.68      5.84 o 
  -7   5   2     1233.97     1224.50      8.95 o 
  -6   5   2      401.14      315.60      2.77 o 
  -5   5   2      674.66      712.78      4.43 o 
  -4   5   2      149.00      203.53      1.77 o 
  -3   5   2      181.84      206.50      1.80 o 
  -2   5   2        0.25        9.30      0.39 o 
  -1   5   2        4.07        7.52      0.56 o 
   0   5   2     2018.79     2157.57     11.39 o 
   1   5   2       28.70       28.91      0.56 o 
   2   5   2      625.43      716.02      3.61 o 
   3   5   2        5.93       15.71      0.52 o 
   4   5   2      228.33      264.31      2.07 o 
   5   5   2       42.54       40.89      0.91 o 
   6   5   2       20.47        8.38      0.54 o 
   7   5   2      395.96      401.58      3.83 o 
   8   5   2       92.69       92.36      1.80 o 
   9   5   2        6.47       12.14      0.75 o 
  10   5   2      324.47      294.40      3.76 o 
  11   5   2      104.71      122.09      2.22 o 
  12   5   2       35.20       38.61      1.55 o 
  13   5   2      399.60      414.49      5.27 o 
  14   5   2       12.77       15.48      1.17 o 
  15   5   2      382.34      396.38      6.38 o 
  16   5   2        0.29        0.06      1.16 o 
  17   5   2        8.50        6.59      1.50 o 
  18   5   2      722.26      742.90     10.89 o 
  19   5   2       66.74       61.96      3.77 o 
  20   5   2       31.74       36.02      4.69 o 
 -20   6   2        0.03        1.84      2.04 o 
 -19   6   2      259.65      257.33      8.09 o 
 -18   6   2      297.16      286.17      6.26 o 
 -17   6   2        0.63        1.06      1.40 o 
 -16   6   2      104.97      102.76      5.67 o 
 -15   6   2       18.25       22.64      2.04 o 
 -14   6   2       29.49       24.87      1.71 o 
 -13   6   2       11.60        7.25      1.27 o 
 -12   6   2       70.23       65.42      1.93 o 
 -11   6   2      538.35      533.41      6.17 o 
 -10   6   2       50.80       48.63      1.55 o 
  -9   6   2     1162.24     1102.14      9.84 o 
  -8   6   2      116.63      112.20      2.54 o 
  -7   6   2      214.96      192.10      2.70 o 
  -6   6   2       57.07      110.15      1.59 o 
  -5   6   2      146.09      171.53      1.88 o 
  -4   6   2     3038.68     3310.96     16.61 o 
  -3   6   2     1245.14     1390.57      7.22 o 
  -2   6   2       58.79       63.02      0.90 o 
  -1   6   2      260.05      293.27      1.94 o 
   0   6   2        0.07        0.97      0.31 o 
   1   6   2      469.27      481.70      2.86 o 
   2   6   2     1280.46     1230.61      5.65 o 
   3   6   2      520.10      576.97      3.79 o 
   4   6   2     1094.48     1223.12      7.06 o 
   5   6   2       69.97       87.10      1.29 o 
   6   6   2      773.77      684.27      5.36 o 
   7   6   2     1019.88     1061.27      7.89 o 
   8   6   2     1361.67     1357.89     11.25 o 
   9   6   2       93.00       90.13      2.82 o 
  10   6   2      355.58      370.14      4.24 o 
  11   6   2        4.85        8.51      0.96 o 
  12   6   2       84.54       76.40      1.95 o 
  13   6   2       33.43       29.01      1.58 o 
  14   6   2      553.77      544.66      7.02 o 
  15   6   2       40.66       40.42      2.27 o 
  16   6   2      102.98      100.23      3.37 o 
  17   6   2       48.27       51.62      2.77 o 
  18   6   2       10.44        5.99      1.92 o 
  19   6   2      163.98      167.38      6.37 o 
  20   6   2      268.00      264.19     10.70 o 
 -20   7   2        3.58        3.13      4.15 o 
 -19   7   2      116.11      127.76      5.99 o 
 -18   7   2      149.70      146.07      6.26 o 
 -17   7   2      268.02      262.21      9.60 o 
 -16   7   2       62.58       61.68      3.18 o 
 -15   7   2       16.75       15.05      2.05 o 
 -14   7   2       39.44       38.86      2.63 o 
 -13   7   2       12.93       15.47      1.39 o 
 -12   7   2      148.37      130.76      3.23 o 
 -11   7   2       23.63       13.77      1.03 o 
 -10   7   2        6.96       -0.34      0.74 o 
  -9   7   2        3.49        0.65      0.81 o 
  -8   7   2        0.06        4.45      0.86 o 
  -7   7   2      188.18      191.51      2.62 o 
  -6   7   2      118.01       89.26      1.84 o 
  -5   7   2      966.80      974.68      6.86 o 
  -4   7   2      126.67      123.52      1.45 o 
  -3   7   2      858.89      815.58      4.61 o 
  -2   7   2       68.82       80.84      1.10 o 
  -1   7   2      207.63      197.10      1.62 o 
   0   7   2      931.25      857.53      4.51 o 
   1   7   2      625.78      653.70      3.66 o 
   2   7   2      113.91      115.76      1.31 o 
   3   7   2     1079.45     1040.72      6.45 o 
   4   7   2        5.26        4.28      0.47 o 
   5   7   2      118.95      120.42      1.64 o 
   6   7   2      884.74      829.33      6.40 o 
   7   7   2     2287.92     2147.15     14.61 o 
   8   7   2      146.78      160.95      2.36 o 
   9   7   2      815.96      763.01      7.47 o 
  10   7   2       82.53       86.03      2.12 o 
  11   7   2      185.40      170.26      2.78 o 
  12   7   2       24.81       21.45      1.47 o 
  13   7   2      325.86      328.53      4.63 o 
  14   7   2       23.76       21.30      2.00 o 
  15   7   2        7.99        3.04      1.47 o 
  16   7   2        0.60        1.57      1.44 o 
  17   7   2       38.28       37.66      2.78 o 
  18   7   2      319.30      345.07      9.95 o 
  19   7   2        0.26        0.32      2.09 o 
 -19   8   2      516.92      554.43     14.16 o 
 -18   8   2       18.73       20.88      5.45 o 
 -17   8   2      492.69      489.88     12.87 o 
 -16   8   2       66.25       58.99      4.35 o 
 -15   8   2       86.19       84.49      3.87 o 
 -14   8   2       36.93       35.41      2.11 o 
 -13   8   2      630.76      636.68      9.44 o 
 -12   8   2        1.54        0.76      1.02 o 
 -11   8   2      104.57      106.56      2.33 o 
 -10   8   2        9.72        5.85      0.98 o 
  -9   8   2      251.21      204.76      3.59 o 
  -8   8   2        3.13       -0.63      0.77 o 
  -7   8   2      257.32      227.30      3.19 o 
  -6   8   2      236.80      206.53      3.41 o 
  -5   8   2        7.31        3.80      0.62 o 
  -4   8   2        7.09        2.03      0.49 o 
  -3   8   2     2134.51     2169.08     11.23 o 
  -2   8   2      661.86      644.41      4.12 o 
  -1   8   2     3899.52     3865.65     17.35 o 
   0   8   2        5.08        3.28      0.48 o 
   1   8   2      203.18      210.95      1.97 o 
   2   8   2      136.88      142.47      1.67 o 
   3   8   2      299.06      288.32      2.72 o 
   4   8   2       43.19       58.70      1.35 o 
   5   8   2     1004.06     1027.95      6.72 o 
   6   8   2      148.84      125.29      2.13 o 
   7   8   2       34.51       46.74      1.41 o 
   8   8   2      569.59      538.47      4.96 o 
   9   8   2       80.86       78.89      1.82 o 
  10   8   2       46.14       40.61      1.91 o 
  11   8   2      355.68      346.84      4.76 o 
  12   8   2      138.86      146.51      3.81 o 
  13   8   2      272.49      276.80      5.18 o 
  14   8   2      122.68      124.88      4.09 o 
  15   8   2      239.35      238.54      6.50 o 
  16   8   2       66.46       73.06      3.70 o 
  17   8   2        0.95        2.31      2.30 o 
  18   8   2       22.18       16.48      3.11 o 
  19   8   2       93.57       95.22      5.67 o 
 -18   9   2        4.48        9.58      3.03 o 
 -17   9   2       21.69       15.65      3.38 o 
 -16   9   2        0.06       -1.81      2.00 o 
 -15   9   2       84.18       72.49      7.28 o 
 -14   9   2        5.83        2.38      1.51 o 
 -13   9   2      107.78      110.53      3.86 o 
 -12   9   2      115.71      116.04      3.16 o 
 -11   9   2      471.55      457.17      7.31 o 
 -10   9   2      176.56      185.91      3.64 o 
  -9   9   2      156.17      169.17      3.34 o 
  -8   9   2       12.22       16.11      1.21 o 
  -7   9   2       21.63       23.06      1.26 o 
  -6   9   2        5.91        3.75      0.68 o 
  -5   9   2        1.06        0.67      0.62 o 
  -4   9   2      206.20      176.52      2.04 o 
  -3   9   2      139.00      117.41      1.65 o 
  -2   9   2        0.23       -0.59      0.52 o 
  -1   9   2        0.77        1.36      0.54 o 
   0   9   2      531.71      549.35      4.22 o 
   1   9   2     3912.31     3800.71     19.84 o 
   2   9   2      262.84      267.19      2.55 o 
   3   9   2     1798.34     1780.34     10.45 o 
   4   9   2       78.79       63.24      1.91 o 
   5   9   2     1100.37     1119.65      7.69 o 
   6   9   2       33.43       34.60      1.36 o 
   7   9   2      336.92      320.98      3.86 o 
   8   9   2      147.93      154.30      2.62 o 
   9   9   2      737.22      716.62      6.54 o 
  10   9   2      284.98      286.57      6.90 o 
  11   9   2       81.04       73.72      2.67 o 
  12   9   2        9.84        7.04      1.25 o 
  13   9   2      101.43       94.44      4.45 o 
  14   9   2      113.77      103.35      3.07 o 
  15   9   2       55.48       49.85      3.20 o 
  16   9   2       25.93       17.44      3.35 o 
  17   9   2       35.55       29.94      3.89 o 
  18   9   2      207.57      213.78      8.58 o 
 -17  10   2       90.09       98.06      6.37 o 
 -16  10   2        0.18        0.52      2.50 o 
 -15  10   2      110.77      120.58      3.88 o 
 -14  10   2       35.00       32.20      2.36 o 
 -13  10   2       17.21       20.65      1.64 o 
 -12  10   2      137.41      154.14      3.77 o 
 -11  10   2      272.78      275.27      4.79 o 
 -10  10   2      178.69      183.07      3.76 o 
  -9  10   2        0.52       -0.32      0.93 o 
  -8  10   2       35.72       27.38      1.53 o 
  -7  10   2       82.97       75.49      1.94 o 
  -6  10   2       13.90       19.48      1.06 o 
  -5  10   2        4.79        4.69      0.81 o 
  -4  10   2      420.72      412.74      3.72 o 
  -3  10   2       89.08       82.31      1.68 o 
  -2  10   2      256.47      257.23      2.93 o 
  -1  10   2        1.36        1.03      0.73 o 
   0  10   2        5.94        5.02      0.79 o 
   1  10   2       28.62       25.89      1.13 o 
   2  10   2       78.90       81.26      1.51 o 
   3  10   2      177.81      182.75      2.47 o 
   4  10   2        5.69        4.67      0.84 o 
   5  10   2      193.27      188.60      3.08 o 
   6  10   2      374.08      367.86      4.21 o 
   7  10   2       99.80       95.27      2.39 o 
   8  10   2      223.64      222.77      3.70 o 
   9  10   2       90.31       93.45      2.76 o 
  10  10   2      264.01      273.51      4.42 o 
  11  10   2       12.83       12.03      1.46 o 
  12  10   2       22.58       20.87      1.72 o 
  13  10   2      473.20      471.66      7.24 o 
  14  10   2      138.67      149.68      3.89 o 
  15  10   2       32.07       30.88      3.45 o 
  16  10   2       90.20      106.47      6.36 o 
  17  10   2       11.35        9.44      3.15 o 
 -16  11   2      163.00      157.31     11.63 o 
 -15  11   2      329.20      345.81      8.54 o 
 -14  11   2      792.76      806.26     20.47 o 
 -13  11   2       25.82       28.66      2.21 o 
 -12  11   2      698.17      690.64      9.21 o 
 -11  11   2        1.06        3.26      1.44 o 
 -10  11   2      226.64      227.55      4.27 o 
  -9  11   2       90.20       91.79      2.73 o 
  -8  11   2      823.46      835.53      8.48 o 
  -7  11   2      144.10      156.23      2.79 o 
  -6  11   2      136.39      146.89      2.86 o 
  -5  11   2       57.04       49.24      1.63 o 
  -4  11   2       12.24       11.62      1.02 o 
  -3  11   2      355.92      373.60      5.62 o 
  -2  11   2      731.19      728.60      6.17 o 
  -1  11   2       44.96       49.40      1.61 o 
   0  11   2      811.26      795.46      7.37 o 
   1  11   2       21.33       18.56      1.13 o 
   2  11   2       25.27       22.47      1.28 o 
   3  11   2       36.36       36.70      1.47 o 
   4  11   2     1993.09     1983.25     13.24 o 
   5  11   2      342.86      339.44      3.98 o 
   6  11   2      345.27      338.97      4.68 o 
   7  11   2        9.49        9.28      1.24 o 
   8  11   2      104.55      101.36      2.69 o 
   9  11   2       42.46       43.99      2.11 o 
  10  11   2      351.19      373.69      6.05 o 
  11  11   2      221.65      217.27      4.53 o 
  12  11   2        0.41        0.15      1.40 o 
  13  11   2        0.00       -0.38      1.60 o 
  14  11   2        9.48        5.94      2.13 o 
  15  11   2      144.00      133.49      7.49 o 
  16  11   2       96.24      118.68      7.12 o 
 -15  12   2        0.02       -0.36      2.17 o 
 -14  12   2        0.52       -0.12      2.31 o 
 -13  12   2       29.41       30.89      2.78 o 
 -12  12   2       20.61       15.03      2.35 o 
 -11  12   2        7.84        5.88      1.51 o 
 -10  12   2       33.24       35.81      2.94 o 
  -9  12   2      260.83      265.82      5.38 o 
  -8  12   2       10.45       11.92      1.68 o 
  -7  12   2      175.79      177.50      3.60 o 
  -6  12   2        0.21       -0.14      1.13 o 
  -5  12   2        9.24        3.64      1.16 o 
  -4  12   2      196.75      205.11      3.62 o 
  -3  12   2      102.85      105.26      2.94 o 
  -2  12   2      565.77      576.10      6.21 o 
  -1  12   2      533.88      502.36      5.50 o 
   0  12   2      132.55      133.36      3.09 o 
   1  12   2      148.48      142.09      2.90 o 
   2  12   2      939.85      930.75      9.33 o 
   3  12   2      107.15      101.80      2.42 o 
   4  12   2       11.33        9.15      1.72 o 
   5  12   2      169.37      166.32      3.11 o 
   6  12   2       71.08       75.67      2.50 o 
   7  12   2        3.67        5.37      1.34 o 
   8  12   2        0.92        0.07      1.24 o 
   9  12   2        7.59        7.63      1.50 o 
  10  12   2        1.15        2.98      1.50 o 
  11  12   2       30.73       29.50      2.69 o 
  12  12   2       61.77       60.68      4.60 o 
  13  12   2       56.19       63.71      4.09 o 
  14  12   2      242.89      255.96     10.55 o 
 -13  13   2        0.59        2.36      2.00 o 
 -12  13   2        2.98        1.76      2.31 o 
 -11  13   2      146.39      157.23      5.23 o 
 -10  13   2      160.32      164.44     10.07 o 
  -9  13   2      267.44      268.48      6.30 o 
  -8  13   2       20.57       16.10      1.89 o 
  -7  13   2       97.70       89.73      3.89 o 
  -6  13   2      172.10      162.93      3.93 o 
  -5  13   2       11.70       10.55      1.46 o 
  -4  13   2       82.98       81.72      3.54 o 
  -3  13   2        0.51       -0.55      1.11 o 
  -2  13   2        0.28        0.54      1.06 o 
  -1  13   2      386.51      393.50      6.40 o 
   0  13   2      284.79      275.93      3.93 o 
   1  13   2       30.07       29.81      1.68 o 
   2  13   2        1.68        1.56      1.20 o 
   3  13   2      549.23      544.78      7.22 o 
   4  13   2      108.11      104.86      2.84 o 
   5  13   2       60.24       61.80      2.68 o 
   6  13   2       32.23       25.95      2.21 o 
   7  13   2      147.00      142.68      3.92 o 
   8  13   2       69.00       73.06      2.78 o 
   9  13   2      386.51      398.65      6.58 o 
  10  13   2       16.32       18.81      2.41 o 
  11  13   2      151.95      151.05      5.12 o 
  12  13   2       12.90       14.09      2.23 o 
  13  13   2       61.07       60.73      4.92 o 
 -11  14   2      222.72      215.59      6.06 o 
 -10  14   2      199.15      208.09      5.88 o 
  -9  14   2        0.70       -0.39      1.79 o 
  -8  14   2       99.71      101.24      4.00 o 
  -7  14   2      157.60      163.54      4.39 o 
  -6  14   2       27.00       25.93      2.25 o 
  -5  14   2        0.07        0.78      1.52 o 
  -4  14   2        9.82       14.37      1.86 o 
  -3  14   2      290.42      298.77      5.49 o 
  -2  14   2       42.98       51.01      2.09 o 
  -1  14   2      471.49      486.65      6.07 o 
   0  14   2        1.26        3.24      1.38 o 
   1  14   2       58.77       54.16      2.38 o 
   2  14   2        9.87       12.10      1.58 o 
   3  14   2        0.22        0.22      1.37 o 
   4  14   2       73.65       71.44      3.10 o 
   5  14   2      464.10      471.07      7.63 o 
   6  14   2       94.68      100.93      3.61 o 
   7  14   2      169.54      161.28      4.18 o 
   8  14   2        0.41       -1.33      1.64 o 
   9  14   2       74.82       82.87      4.08 o 
  10  14   2       16.63       17.51      3.01 o 
  11  14   2      101.49      102.35      4.97 o 
  -9  15   2       12.49        9.28      2.63 o 
  -8  15   2       84.28       83.89      4.71 o 
  -7  15   2       11.97       11.39      2.99 o 
  -6  15   2      287.43      302.85      5.91 o 
  -5  15   2        2.97        3.00      1.86 o 
  -4  15   2      101.08      102.60      5.65 o 
  -3  15   2       83.21       77.49      3.01 o 
  -2  15   2       24.74       21.83      2.38 o 
  -1  15   2      108.02      108.01      3.11 o 
   0  15   2       65.00       63.74      3.51 o 
   1  15   2       90.75       90.94      3.23 o 
   2  15   2      199.23      211.59      5.56 o 
   3  15   2      277.04      289.45      5.57 o 
   4  15   2       27.99       28.52      2.61 o 
   5  15   2        0.31        0.05      1.95 o 
   6  15   2       65.73       66.70      3.55 o 
   7  15   2       12.91       15.36      3.05 o 
   8  15   2        5.74        4.93      2.17 o 
  -4  16   2       30.26       28.29      2.94 o 
  -3  16   2        0.11       -1.32      2.19 o 
  -2  16   2        2.69        0.22      2.13 o 
  -1  16   2        1.45        2.83      2.93 o 
   0  16   2       88.86      102.64      5.37 o 
   1  16   2       35.29       38.22      3.14 o 
   2  16   2       20.90       17.93      2.76 o 
   3  16   2      132.92      138.06      5.65 o 
   4  16   2      295.26      299.46      7.00 o 
 -19   0   3      237.61      227.02      7.24 o 
 -17   0   3        0.67       -1.00      1.60 o 
 -15   0   3     1001.63      946.34     19.11 o 
 -13   0   3      138.64      149.70      7.14 o 
 -11   0   3      838.33      756.08     10.30 o 
  -7   0   3     4870.68     5109.36     61.10 o 
  -5   0   3      111.79       88.46      5.12 o 
  -3   0   3      239.29      157.05      5.06 o 
  -1   0   3     5780.45     5820.88     59.87 o 
   1   0   3    11710.31    12160.66    118.83 o 
   3   0   3    48026.01    47357.77    826.12 o 
   5   0   3     1924.46     2587.49     27.26 o 
   7   0   3     3772.73     4281.41     49.05 o 
   9   0   3      196.04      224.42      4.19 o 
  11   0   3      870.83      722.01     19.47 o 
  13   0   3        3.72        8.17      3.59 o 
  15   0   3      214.02      205.96      6.71 o 
 -21   1   3       38.61       49.25      3.85 o 
 -20   1   3       58.32       56.90      3.89 o 
 -19   1   3       38.11       40.16      4.25 o 
 -18   1   3        2.16        6.05      1.13 o 
 -17   1   3      107.60      110.26      2.95 o 
 -16   1   3        1.70        1.78      1.05 o 
 -15   1   3      399.79      381.39      5.85 o 
 -14   1   3      178.81      171.24      3.13 o 
 -13   1   3      121.96      112.35      2.94 o 
 -12   1   3        3.05        2.96      0.74 o 
 -11   1   3      644.06      632.01      5.90 o 
 -10   1   3       17.40       16.61      0.65 o 
  -9   1   3      528.12      616.83      5.72 o 
  -8   1   3      711.73      867.78      7.10 o 
  -7   1   3     2120.22     2169.05     16.66 o 
  -6   1   3     1002.39     1188.74      8.27 o 
  -5   1   3      770.56      757.10      5.75 o 
  -4   1   3        8.60        5.69      0.45 o 
  -3   1   3     1668.88     1705.71     13.71 o 
  -2   1   3      913.50      905.22      6.94 o 
  -1   1   3    11074.40    11045.68     70.02 o 
   0   1   3      358.05      336.28      2.38 o 
   1   1   3    12830.30    13214.71     88.55 o 
   2   1   3    19888.02    20809.88    123.36 o 
   3   1   3     9061.33     9740.37     60.06 o 
   4   1   3     2760.16     3035.91     19.20 o 
   5   1   3        2.10        4.33      0.32 o 
   6   1   3     1149.21     1199.12      8.26 o 
   7   1   3      457.36      470.80      4.25 o 
   8   1   3       27.12       34.17      1.06 o 
   9   1   3      404.51      415.07      4.18 o 
  10   1   3      700.07      750.71      6.93 o 
  11   1   3      295.64      319.17      4.66 o 
  12   1   3       25.94       25.36      2.24 o 
  13   1   3       16.08       10.50      1.74 o 
  14   1   3      384.98      377.31      9.36 o 
  15   1   3       78.76       77.42      4.45 o 
  16   1   3       48.72       46.26      3.79 o 
  17   1   3       77.86       88.51      3.13 o 
  18   1   3      287.23      311.16      8.97 o 
  19   1   3      241.10      254.07      7.91 o 
 -22   2   3      127.01      140.96      6.85 o 
 -21   2   3      124.70      125.87      6.38 o 
 -20   2   3       47.42       44.12      3.95 o 
 -19   2   3      113.59      115.18      3.32 o 
 -18   2   3      140.96      138.28      4.25 o 
 -17   2   3       11.28       11.20      1.39 o 
 -16   2   3        6.07        5.87      1.00 o 
 -15   2   3       20.22       20.28      1.49 o 
 -14   2   3      469.95      460.64      6.23 o 
 -13   2   3     1005.10     1032.82     11.28 o 
 -12   2   3     1712.73     1690.86     14.81 o 
 -11   2   3      179.10      174.00      3.09 o 
 -10   2   3      718.19      703.82      6.01 o 
  -9   2   3     1087.94     1050.78      7.56 o 
  -8   2   3        0.85        0.82      0.28 o 
  -7   2   3       27.53        9.62      0.38 o 
  -6   2   3       37.44       58.03      1.27 o 
  -5   2   3       65.08       81.90      0.98 o 
  -4   2   3     1530.05     1518.57     11.19 o 
  -3   2   3      219.62      241.18      2.20 o 
  -2   2   3      201.24      231.14      2.05 o 
  -1   2   3     1740.49     2038.92     11.21 o 
   0   2   3     6104.98     6380.02     30.42 o 
   1   2   3     3344.88     3428.04     17.68 o 
   2   2   3     4058.74     4403.70     24.10 o 
   3   2   3     2634.59     2935.90     19.00 o 
   4   2   3     5437.84     5847.85     32.36 o 
   5   2   3      107.63      139.57      1.30 o 
   6   2   3    10241.61    11037.72     61.37 o 
   7   2   3      125.28      134.79      1.30 o 
   8   2   3     8634.81     9028.14     61.15 o 
   9   2   3      138.37      152.12      1.80 o 
  10   2   3     1523.78     1592.84     13.42 o 
  11   2   3      173.48      162.76      2.16 o 
  12   2   3        6.96        6.32      1.20 o 
  13   2   3      170.34      177.16      5.71 o 
  14   2   3      212.52      196.90      3.82 o 
  15   2   3      193.90      196.80      4.69 o 
  16   2   3      643.70      655.62     10.67 o 
  17   2   3      122.16      120.87      4.18 o 
  18   2   3      669.89      681.45     13.33 o 
  19   2   3        3.89        4.02      1.66 o 
  20   2   3       34.34       33.30      3.32 o 
  21   2   3       29.28       36.55      3.59 o 
 -22   3   3       42.47       48.85      4.79 o 
 -21   3   3        3.00        2.92      2.59 o 
 -20   3   3       33.88       38.83      3.17 o 
 -19   3   3      120.89      108.26      2.99 o 
 -18   3   3        0.22        0.43      1.01 o 
 -17   3   3       21.73       21.47      1.52 o 
 -16   3   3      229.09      239.30      3.97 o 
 -15   3   3      677.47      676.78      7.92 o 
 -14   3   3     1305.06     1284.21     13.32 o 
 -13   3   3      705.75      708.64      7.45 o 
 -12   3   3     2252.85     2313.74     18.33 o 
 -11   3   3      276.76      286.20      3.22 o 
 -10   3   3       35.02       43.33      1.11 o 
  -9   3   3     1036.75     1010.57      6.88 o 
  -8   3   3      264.73      235.36      1.98 o 
  -7   3   3      343.69      404.01      3.06 o 
  -6   3   3      515.04      605.14      4.20 o 
  -5   3   3      942.01     1011.24      6.23 o 
  -4   3   3     5115.22     5553.79     28.60 o 
  -3   3   3        0.14        0.07      0.29 o 
  -2   3   3      384.34      306.18      2.31 o 
  -1   3   3     3374.45     3622.35     19.49 o 
   0   3   3      304.57      300.24      2.09 o 
   1   3   3      784.88      775.46      4.46 o 
   2   3   3      568.01      565.97      3.86 o 
   3   3   3      364.95      420.58      2.66 o 
   4   3   3      681.10      683.51      4.38 o 
   5   3   3      620.24      699.10      5.19 o 
   6   3   3      141.06      183.95      1.66 o 
   7   3   3        8.82       15.31      0.49 o 
   8   3   3     4352.68     4648.73     33.85 o 
   9   3   3      191.36      237.10      2.67 o 
  10   3   3      485.63      459.92      4.79 o 
  11   3   3      150.60      133.58      2.12 o 
  12   3   3        0.94        1.14      0.50 o 
  13   3   3      164.35      158.81      2.73 o 
  14   3   3     1176.40     1137.75     13.73 o 
  15   3   3       44.72       43.68      1.65 o 
  16   3   3      105.74      109.30      2.61 o 
  17   3   3       11.13        9.50      1.14 o 
  18   3   3       16.15       20.57      1.45 o 
  19   3   3        1.06        2.00      0.98 o 
  20   3   3        6.37        7.18      2.59 o 
  21   3   3        2.78        5.52      2.39 o 
 -21   4   3      219.18      222.83      6.64 o 
 -20   4   3      121.33      124.54      3.97 o 
 -19   4   3      119.97      118.25      3.47 o 
 -18   4   3       62.60       56.41      2.51 o 
 -17   4   3      142.99      136.63      5.25 o 
 -16   4   3        1.46        2.32      1.01 o 
 -15   4   3     1108.48     1129.03     12.94 o 
 -14   4   3      238.07      227.23      3.59 o 
 -13   4   3        9.49       10.16      1.01 o 
 -12   4   3      419.10      419.85      5.00 o 
 -11   4   3       46.93       42.09      1.26 o 
 -10   4   3      940.59      865.98      7.49 o 
  -9   4   3     1440.75     1365.64      9.36 o 
  -8   4   3       29.96       12.91      0.69 o 
  -7   4   3     1039.91      894.49      6.45 o 
  -6   4   3     1961.55     2152.99     12.08 o 
  -5   4   3     2671.09     3117.37     16.66 o 
  -4   4   3     1515.18     1744.60      9.90 o 
  -3   4   3     2151.76     2325.77     11.99 o 
  -2   4   3      641.45      759.66      4.44 o 
  -1   4   3      845.08      973.95      5.57 o 
   0   4   3     1209.91     1513.62      8.13 o 
   1   4   3     1600.83     1636.36      7.81 o 
   2   4   3      322.16      240.76      1.85 o 
   3   4   3     1384.16     1418.96      7.86 o 
   4   4   3      136.87      171.29      1.59 o 
   5   4   3       41.26       54.41      0.88 o 
   6   4   3     3648.71     3849.63     23.10 o 
   7   4   3        0.11        5.28      0.52 o 
   8   4   3      252.10      242.65      2.52 o 
   9   4   3     2205.16     2122.73     16.88 o 
  10   4   3       66.39       72.63      1.56 o 
  11   4   3      145.40      155.15      2.63 o 
  12   4   3      139.99      164.67      2.75 o 
  13   4   3       26.80       36.82      1.40 o 
  14   4   3      112.80      115.61      2.28 o 
  15   4   3        0.50       -0.58      0.94 o 
  16   4   3        0.81        2.21      1.01 o 
  17   4   3       11.03        9.45      1.15 o 
  18   4   3        1.38        1.21      1.20 o 
  19   4   3        1.11       -0.36      1.31 o 
  20   4   3       59.72       54.56      3.36 o 
  21   4   3       15.81       20.40      3.59 o 
 -21   5   3        6.25        5.74      2.12 o 
 -20   5   3        7.54        7.73      2.63 o 
 -19   5   3      702.91      712.01     10.82 o 
 -18   5   3       26.42       25.98      2.13 o 
 -17   5   3      530.44      515.97      8.47 o 
 -16   5   3       37.94       42.50      2.09 o 
 -15   5   3      179.47      184.49      3.80 o 
 -14   5   3      254.65      264.75      4.43 o 
 -13   5   3      322.29      324.07      4.82 o 
 -12   5   3        0.48        0.23      0.68 o 
 -11   5   3      573.99      585.88      6.10 o 
 -10   5   3      115.99       83.63      1.58 o 
  -9   5   3      317.40      287.13      3.47 o 
  -8   5   3      214.34      207.17      2.71 o 
  -7   5   3      528.54      470.40      4.22 o 
  -6   5   3     1178.64     1331.18      8.51 o 
  -5   5   3        2.34       15.26      0.57 o 
  -4   5   3      144.18      190.05      2.19 o 
  -3   5   3     2162.29     2421.59     11.57 o 
  -2   5   3      227.53      191.19      1.47 o 
  -1   5   3     3549.79     3838.16     18.13 o 
   0   5   3     1554.09     1581.46      8.11 o 
   1   5   3     1653.84     1915.21      8.73 o 
   2   5   3      210.20      212.48      1.59 o 
   3   5   3      143.79      108.51      1.20 o 
   4   5   3       21.75       19.11      0.59 o 
   5   5   3      146.61      151.98      1.63 o 
   6   5   3      292.72      311.81      2.78 o 
   7   5   3     2979.79     3007.03     20.20 o 
   8   5   3      155.32      150.45      2.21 o 
   9   5   3      539.56      580.12      4.90 o 
  10   5   3       66.95       67.80      1.62 o 
  11   5   3       62.00       68.19      1.96 o 
  12   5   3      465.66      453.17      5.16 o 
  13   5   3      109.84      116.08      2.84 o 
  14   5   3       10.60        7.85      1.08 o 
  15   5   3       23.56       26.66      1.55 o 
  16   5   3       38.29       36.68      2.55 o 
  17   5   3      510.65      491.03      7.61 o 
  18   5   3      107.34      112.77      3.68 o 
  19   5   3      648.65      676.12     13.97 o 
  20   5   3       11.05       10.83      2.92 o 
 -21   6   3       64.99       75.69      4.66 o 
 -20   6   3        0.47        2.56      2.23 o 
 -19   6   3      369.87      392.34     10.41 o 
 -18   6   3       17.96       16.04      2.07 o 
 -17   6   3      199.40      212.64      7.24 o 
 -16   6   3        0.26        0.58      1.38 o 
 -15   6   3       11.78        9.05      1.70 o 
 -14   6   3     1019.77      969.38     11.48 o 
 -13   6   3        2.80        3.40      0.86 o 
 -12   6   3       97.37       98.83      2.46 o 
 -11   6   3       39.94       36.19      1.21 o 
 -10   6   3       93.90       94.76      2.05 o 
  -9   6   3      785.95      752.85      7.13 o 
  -8   6   3      230.41      251.31      3.12 o 
  -7   6   3      290.89      293.82      3.28 o 
  -6   6   3       65.03       71.23      2.06 o 
  -5   6   3      377.57      390.22      3.22 o 
  -4   6   3      145.56      113.53      1.31 o 
  -3   6   3      636.87      649.00      3.76 o 
  -2   6   3        0.53        0.77      0.29 o 
  -1   6   3       92.71       92.40      1.05 o 
   0   6   3      293.43      342.66      2.22 o 
   1   6   3       26.54       21.91      0.55 o 
   2   6   3        2.69        3.84      0.33 o 
   3   6   3     1412.51     1419.30      7.47 o 
   4   6   3      102.15      111.73      1.44 o 
   5   6   3      358.68      299.25      2.89 o 
   6   6   3     1678.40     1638.88     10.14 o 
   7   6   3        2.47        1.18      0.62 o 
   8   6   3      318.62      312.56      3.91 o 
   9   6   3      831.61      753.87      7.12 o 
  10   6   3      685.22      670.36      6.47 o 
  11   6   3       65.17       50.31      1.76 o 
  12   6   3        1.39       -0.08      0.73 o 
  13   6   3      230.77      228.98      4.10 o 
  14   6   3        3.60        2.46      1.57 o 
  15   6   3       64.56       62.32      2.71 o 
  16   6   3        2.99        1.17      1.28 o 
  17   6   3        4.05        4.62      1.60 o 
  18   6   3       35.53       40.86      3.49 o 
  19   6   3       20.93       23.03      2.98 o 
  20   6   3        3.92        2.88      2.16 o 
 -20   7   3      302.86      319.78     15.02 o 
 -19   7   3        0.74        0.71      2.16 o 
 -18   7   3       68.18       62.62      4.44 o 
 -17   7   3      193.04      187.25      6.20 o 
 -16   7   3      832.17      840.07     13.05 o 
 -15   7   3       91.97       87.78      3.80 o 
 -14   7   3     1280.39     1312.61     18.00 o 
 -13   7   3        1.67        1.42      1.01 o 
 -12   7   3      353.09      328.35      5.14 o 
 -11   7   3        0.20        1.40      0.85 o 
 -10   7   3        1.94        3.08      0.86 o 
  -9   7   3        8.12        6.41      0.85 o 
  -8   7   3      802.03      690.59      7.21 o 
  -7   7   3       11.78       17.27      1.06 o 
  -6   7   3      141.82       83.94      1.77 o 
  -5   7   3       21.87       12.47      0.71 o 
  -4   7   3     2887.74     2947.81     14.46 o 
  -3   7   3        0.55        1.40      0.40 o 
  -2   7   3     2076.92     1963.11      9.30 o 
  -1   7   3        8.61        7.42      0.49 o 
   0   7   3      647.17      635.00      3.55 o 
   1   7   3     6087.58     5933.80     25.25 o 
   2   7   3     2381.65     2340.82     11.31 o 
   3   7   3      120.91      142.90      1.65 o 
   4   7   3     2873.21     2947.00     16.07 o 
   5   7   3        7.14        6.49      0.62 o 
   6   7   3      710.52      637.77      5.29 o 
   7   7   3        2.17        2.78      0.67 o 
   8   7   3      778.13      775.48      6.47 o 
   9   7   3      961.38      871.67      8.29 o 
  10   7   3      720.50      742.84      7.34 o 
  11   7   3      407.35      411.36      5.36 o 
  12   7   3      218.62      224.19      3.86 o 
  13   7   3     1146.68     1161.17     13.59 o 
  14   7   3       74.16       69.26      3.01 o 
  15   7   3      151.82      152.18      4.31 o 
  16   7   3       99.22      100.13      3.62 o 
  17   7   3      126.80      116.62      5.95 o 
  18   7   3        3.59        1.60      4.85 o 
  19   7   3       46.31       47.42      4.12 o 
 -19   8   3        0.00        3.96      2.65 o 
 -18   8   3       66.53       69.22      4.95 o 
 -17   8   3        4.90        2.73      4.09 o 
 -16   8   3      157.97      158.42      5.18 o 
 -15   8   3      143.92      136.50      4.76 o 
 -14   8   3        4.71        4.60      1.43 o 
 -13   8   3       50.43       59.14      3.96 o 
 -12   8   3      419.23      420.72      5.75 o 
 -11   8   3       44.38       53.82      1.97 o 
 -10   8   3      545.22      537.18      6.40 o 
  -9   8   3      656.47      660.79      7.80 o 
  -8   8   3        7.96        4.24      0.91 o 
  -7   8   3       17.91        6.69      0.91 o 
  -6   8   3     1031.73      821.72      6.02 o 
  -5   8   3      736.00      604.34      4.66 o 
  -4   8   3       24.06       33.90      0.94 o 
  -3   8   3       16.26        3.16      0.51 o 
  -2   8   3      339.57      357.64      2.83 o 
  -1   8   3        1.19        1.17      0.45 o 
   0   8   3     1016.79     1000.98      5.52 o 
   1   8   3     3128.34     3007.86     14.02 o 
   2   8   3     1280.90     1248.18      7.01 o 
   3   8   3     2158.19     2102.54     11.80 o 
   4   8   3      260.78      222.77      2.25 o 
   5   8   3        0.25        1.14      0.58 o 
   6   8   3     1847.55     1806.64     12.36 o 
   7   8   3        0.02       -0.63      0.67 o 
   8   8   3     1307.60     1277.38      9.41 o 
   9   8   3       31.42       28.18      1.31 o 
  10   8   3        2.84        3.15      0.90 o 
  11   8   3       37.97       40.14      1.77 o 
  12   8   3      611.77      586.78      7.55 o 
  13   8   3      129.51      130.85      3.52 o 
  14   8   3       27.58       26.21      2.33 o 
  15   8   3        3.65        2.70      1.69 o 
  16   8   3        3.82        2.59      1.74 o 
  17   8   3       66.86       62.81      4.64 o 
  18   8   3       12.22       10.81      2.77 o 
  19   8   3      222.65      241.81     13.29 o 
 -18   9   3      198.87      184.08      8.06 o 
 -17   9   3       41.88       40.06      4.39 o 
 -16   9   3       51.59       63.87      4.70 o 
 -15   9   3        9.76        9.74      2.26 o 
 -14   9   3      555.24      551.34      8.97 o 
 -13   9   3       51.86       52.55      2.89 o 
 -12   9   3      327.39      327.28      5.15 o 
 -11   9   3      175.25      190.15      3.70 o 
 -10   9   3      113.63      120.88      2.98 o 
  -9   9   3       46.58       41.18      1.88 o 
  -8   9   3       51.61       44.85      1.59 o 
  -7   9   3      193.67      183.25      2.89 o 
  -6   9   3       87.70       67.37      1.49 o 
  -5   9   3       17.33        9.36      0.82 o 
  -4   9   3     1817.63     1731.89      9.83 o 
  -3   9   3       14.87       20.26      0.85 o 
  -2   9   3     1003.43      974.22      6.42 o 
  -1   9   3      253.99      282.64      2.74 o 
   0   9   3      209.78      183.24      2.10 o 
   1   9   3      829.37      816.83      5.54 o 
   2   9   3      270.69      261.97      2.58 o 
   3   9   3      195.62      206.61      2.39 o 
   4   9   3       50.07       52.57      1.39 o 
   5   9   3      364.88      364.15      3.65 o 
   6   9   3        2.03        2.05      0.75 o 
   7   9   3     1052.68      995.20      8.20 o 
   8   9   3       67.91       70.43      1.81 o 
   9   9   3       87.12       82.68      2.22 o 
  10   9   3      262.80      275.76      4.28 o 
  11   9   3       16.26       15.22      1.59 o 
  12   9   3      157.63      160.58      3.18 o 
  13   9   3        0.20        0.70      1.27 o 
  14   9   3      209.32      198.42      4.37 o 
  15   9   3       22.08       22.74      2.89 o 
  16   9   3      174.81      176.03      7.61 o 
  17   9   3      462.48      463.13     13.02 o 
  18   9   3      218.39      228.23      8.90 o 
 -17  10   3      140.96      136.37      9.40 o 
 -16  10   3       49.63       48.50      5.72 o 
 -15  10   3       53.14       53.45      4.42 o 
 -14  10   3        1.55        0.63      1.74 o 
 -13  10   3      272.29      270.36      5.21 o 
 -12  10   3      125.27      116.01      3.06 o 
 -11  10   3       26.22       23.20      1.81 o 
 -10  10   3      290.18      284.34      4.70 o 
  -9  10   3      160.77      151.22      3.05 o 
  -8  10   3       29.57       22.57      1.38 o 
  -7  10   3      186.48      169.77      2.78 o 
  -6  10   3      220.11      203.06      2.69 o 
  -5  10   3      164.96      176.91      2.69 o 
  -4  10   3      172.22      157.06      2.16 o 
  -3  10   3      342.51      335.97      3.42 o 
  -2  10   3       13.33        8.55      0.85 o 
  -1  10   3      230.48      232.79      2.93 o 
   0  10   3       28.93       27.71      1.17 o 
   1  10   3      366.85      346.48      3.56 o 
   2  10   3        9.93        9.12      0.82 o 
   3  10   3     2843.32     2853.80     17.23 o 
   4  10   3      382.84      359.58      3.89 o 
   5  10   3      343.54      357.36      3.75 o 
   6  10   3      529.10      540.30      5.35 o 
   7  10   3      187.01      184.66      3.40 o 
   8  10   3      675.12      667.01      6.73 o 
   9  10   3       54.63       54.50      2.01 o 
  10  10   3       22.85       22.06      1.74 o 
  11  10   3      580.52      569.98      6.85 o 
  12  10   3      520.71      517.33      7.38 o 
  13  10   3       26.78       25.88      2.21 o 
  14  10   3      160.11      165.10      4.10 o 
  15  10   3        1.46        4.67      2.49 o 
  16  10   3      146.66      138.10      7.20 o 
  17  10   3       28.99       23.60      4.03 o 
 -16  11   3        5.31        5.67      3.15 o 
 -15  11   3      115.64      115.04     12.72 o 
 -14  11   3       47.38       52.58      4.07 o 
 -13  11   3       28.71       33.37      2.47 o 
 -12  11   3      307.85      308.94      5.24 o 
 -11  11   3       36.83       31.99      2.51 o 
 -10  11   3       29.40       33.32      2.03 o 
  -9  11   3       14.23       11.21      1.45 o 
  -8  11   3       20.99       22.89      1.48 o 
  -7  11   3      119.50      129.09      2.67 o 
  -6  11   3       94.72       98.68      2.19 o 
  -5  11   3       59.20       57.11      1.79 o 
  -4  11   3       24.20       20.40      1.10 o 
  -3  11   3       32.87       32.16      1.36 o 
  -2  11   3       15.00       13.61      1.02 o 
  -1  11   3      476.73      480.24      4.95 o 
   0  11   3       62.07       57.72      2.13 o 
   1  11   3      578.52      585.29      5.34 o 
   2  11   3        0.11       -0.49      0.85 o 
   3  11   3      161.36      157.86      2.64 o 
   4  11   3      236.40      238.14      3.22 o 
   5  11   3       21.98       25.17      1.42 o 
   6  11   3        2.71        2.01      1.19 o 
   7  11   3      127.68      130.86      2.73 o 
   8  11   3       81.00       73.48      2.42 o 
   9  11   3       20.30       17.95      1.96 o 
  10  11   3       59.37       58.57      5.36 o 
  11  11   3      527.30      548.87      7.57 o 
  12  11   3       26.93       22.73      2.87 o 
  13  11   3      131.49      121.74      6.44 o 
  14  11   3        6.43        8.59      2.25 o 
  15  11   3      226.06      245.61     11.46 o 
  16  11   3        9.52       10.82      3.61 o 
 -15  12   3       85.93       71.01      4.51 o 
 -14  12   3      103.98      102.19      9.99 o 
 -13  12   3        6.62        6.06      2.19 o 
 -12  12   3      993.56     1024.88     12.42 o 
 -11  12   3      150.57      165.60      4.32 o 
 -10  12   3      153.96      151.49      3.89 o 
  -9  12   3      268.81      276.97      5.50 o 
  -8  12   3       89.87       81.84      2.72 o 
  -7  12   3      556.47      545.29      6.60 o 
  -6  12   3        8.21        7.25      1.36 o 
  -5  12   3      118.89      111.90      2.75 o 
  -4  12   3      297.26      292.45      4.37 o 
  -3  12   3      351.86      333.14      4.37 o 
  -2  12   3       35.94       30.72      1.60 o 
  -1  12   3       15.30       17.05      1.29 o 
   0  12   3      759.40      747.27      7.21 o 
   1  12   3     1029.08     1016.45      9.26 o 
   2  12   3       21.27       23.43      1.76 o 
   3  12   3      495.90      491.70      5.78 o 
   4  12   3      214.18      214.30      3.61 o 
   5  12   3      180.26      160.92      3.51 o 
   6  12   3      446.73      443.26      6.40 o 
   7  12   3        9.26        7.18      1.34 o 
   8  12   3        3.21        2.92      1.51 o 
   9  12   3      309.04      302.83      5.47 o 
  10  12   3      239.48      247.65      5.13 o 
  11  12   3       20.78       14.63      2.13 o 
  12  12   3        8.66        8.27      2.03 o 
  13  12   3        0.21       -0.80      2.12 o 
  14  12   3      196.90      203.98     12.13 o 
 -13  13   3       16.06       17.71      2.73 o 
 -12  13   3      166.51      170.62      5.06 o 
 -11  13   3      170.81      165.37      7.85 o 
 -10  13   3        0.18        0.87      1.94 o 
  -9  13   3        0.96        2.44      1.62 o 
  -8  13   3       33.72       31.66      2.38 o 
  -7  13   3      416.03      433.70      6.58 o 
  -6  13   3       90.18       92.03      2.95 o 
  -5  13   3       49.99       50.77      2.83 o 
  -4  13   3       16.35       15.62      1.70 o 
  -3  13   3       95.94      100.99      2.78 o 
  -2  13   3       97.25       97.30      2.51 o 
  -1  13   3       72.74       69.35      2.29 o 
   0  13   3       61.44       57.68      2.12 o 
   1  13   3       67.09       70.84      2.53 o 
   2  13   3        3.76        5.20      1.31 o 
   3  13   3       70.03       66.67      2.66 o 
   4  13   3      261.07      273.32      4.40 o 
   5  13   3        5.63        3.42      1.49 o 
   6  13   3        7.64        7.94      1.66 o 
   7  13   3       17.51       21.21      1.83 o 
   8  13   3      315.47      323.15      6.09 o 
   9  13   3        5.02        8.19      2.15 o 
  10  13   3      148.22      158.81      5.27 o 
  11  13   3        8.08        7.98      2.29 o 
  12  13   3        3.17        1.32      1.88 o 
  13  13   3      123.74      124.37      6.24 o 
 -11  14   3        0.02        1.97      2.20 o 
 -10  14   3      209.30      216.13      6.63 o 
  -9  14   3       88.54       88.23      3.81 o 
  -8  14   3        0.21       -1.28      1.75 o 
  -7  14   3       56.25       51.61      2.71 o 
  -6  14   3      570.42      588.36      8.25 o 
  -5  14   3      151.07      159.15      5.88 o 
  -4  14   3       74.46       75.36      2.85 o 
  -3  14   3      334.46      333.12      5.56 o 
  -2  14   3       14.44       10.93      1.53 o 
  -1  14   3        0.79       -0.54      1.22 o 
   0  14   3      129.35      126.52      3.27 o 
   1  14   3       25.33       26.82      1.92 o 
   2  14   3       40.91       37.36      2.25 o 
   3  14   3       65.50       68.27      2.77 o 
   4  14   3        5.07        3.40      1.57 o 
   5  14   3       77.27       83.05      3.68 o 
   6  14   3      409.42      404.99      8.03 o 
   7  14   3       27.73       25.74      2.45 o 
   8  14   3       30.52       27.31      2.74 o 
   9  14   3        0.03        1.42      2.07 o 
  10  14   3       34.94       37.20      4.29 o 
  11  14   3       56.58       67.27      4.28 o 
  -9  15   3       27.47       25.04      3.08 o 
  -8  15   3       43.45       39.81      3.33 o 
  -7  15   3       59.96       63.43      3.29 o 
  -6  15   3        2.41        0.42      1.69 o 
  -5  15   3      138.87      135.09      4.24 o 
  -4  15   3       75.90       83.05      3.03 o 
  -3  15   3      145.39      148.82      3.88 o 
  -2  15   3       95.16       97.25      3.77 o 
  -1  15   3       22.59       19.98      1.78 o 
   0  15   3      308.26      326.11      5.80 o 
   1  15   3      142.29      137.59      4.91 o 
   2  15   3       73.14       76.45      3.11 o 
   3  15   3       98.46       90.02      3.18 o 
   4  15   3       12.87       10.66      2.20 o 
   5  15   3       65.69       62.91      3.08 o 
   6  15   3        6.63        4.98      2.02 o 
   7  15   3      251.47      256.24      7.39 o 
   8  15   3       50.18       45.79      3.54 o 
  -4  16   3       24.08       23.84      2.80 o 
  -3  16   3       33.28       29.09      3.08 o 
  -2  16   3       37.60       41.89      4.07 o 
  -1  16   3      105.92      108.02      5.56 o 
   0  16   3      128.44      129.15      4.74 o 
   1  16   3       26.02       28.27      2.93 o 
   2  16   3       33.04       28.33      3.08 o 
   3  16   3       98.34       95.59      4.13 o 
 -20   0   4       35.56       40.82      2.56 o 
 -18   0   4      672.95      677.95     12.39 o 
 -16   0   4       50.04       52.26      2.92 o 
 -14   0   4      191.39      179.22      4.33 o 
 -12   0   4      518.58      479.18      6.03 o 
 -10   0   4      440.16      427.99      5.33 o 
  -8   0   4      570.50      718.69      8.16 o 
  -6   0   4      728.18      919.55      9.06 o 
  -4   0   4     5839.09     5823.26     77.35 o 
  -2   0   4     4609.92     4501.75     52.46 o 
   0   0   4    33506.57    32367.54    349.48 o 
   2   0   4    65418.93    60838.25    806.58 o 
   4   0   4     4469.37     4791.68     43.99 o 
   6   0   4      502.85      478.78      4.98 o 
   8   0   4      219.27      177.89      3.22 o 
  10   0   4      394.53      397.29      5.85 o 
  12   0   4      363.38      367.91      8.68 o 
  14   0   4        5.74        3.32      1.79 o 
  16   0   4      743.20      771.40     13.15 o 
  18   0   4      184.61      196.45      6.38 o 
 -21   1   4       10.56       10.37      2.59 o 
 -20   1   4       28.10       26.09      1.83 o 
 -19   1   4       40.85       42.97      1.91 o 
 -18   1   4       21.00       21.39      1.39 o 
 -17   1   4        8.38        5.22      0.96 o 
 -16   1   4     1101.81     1094.55     13.55 o 
 -15   1   4      139.87      131.62      2.59 o 
 -14   1   4      157.60      159.15      2.87 o 
 -13   1   4        0.16        1.19      0.51 o 
 -12   1   4     2155.89     2018.41     16.07 o 
 -11   1   4       33.90       44.75      1.12 o 
 -10   1   4       83.84       70.42      1.12 o 
  -9   1   4      789.64      818.83      6.30 o 
  -8   1   4      144.58      143.78      1.44 o 
  -7   1   4       19.25       16.53      0.53 o 
  -6   1   4       13.19       14.25      0.47 o 
  -5   1   4      718.58      773.72      5.90 o 
  -4   1   4      166.76      149.80      2.22 o 
  -3   1   4      892.10      917.11      9.62 o 
  -2   1   4       22.84       33.21      0.82 o 
  -1   1   4       43.89       59.11      0.84 o 
   0   1   4       88.47       72.10      0.91 o 
   1   1   4        5.30        6.22      0.48 o 
   2   1   4     2568.00     2616.55     15.48 o 
   3   1   4       37.05       20.05      0.64 o 
   4   1   4     4308.01     4666.76     28.78 o 
   5   1   4     9763.15    10495.92     63.97 o 
   6   1   4     5237.65     5790.58     35.62 o 
   7   1   4      329.50      350.18      3.02 o 
   8   1   4      707.16      672.44      5.86 o 
   9   1   4        9.37        7.88      0.50 o 
  10   1   4      437.76      421.08      4.22 o 
  11   1   4     1225.60     1289.12     10.58 o 
  12   1   4      269.44      252.60      3.69 o 
  13   1   4        9.13        6.78      0.94 o 
  14   1   4       19.73       13.37      1.27 o 
  15   1   4       83.28       85.11      2.52 o 
  16   1   4       10.77       12.08      1.77 o 
  17   1   4      161.97      166.83      3.72 o 
  18   1   4        0.04        1.05      1.29 o 
  19   1   4       17.35       15.75      2.46 o 
  20   1   4       78.82       79.35      4.52 o 
 -22   2   4        1.07        1.40      2.46 o 
 -21   2   4        8.41        7.58      2.66 o 
 -20   2   4       47.05       44.80      3.51 o 
 -19   2   4       42.93       41.46      1.93 o 
 -18   2   4       44.83       41.44      1.94 o 
 -17   2   4       17.28       18.09      1.52 o 
 -16   2   4        0.01       -0.29      0.93 o 
 -15   2   4       33.54       34.55      1.38 o 
 -14   2   4      341.89      331.46      4.44 o 
 -13   2   4        0.00        0.86      0.53 o 
 -12   2   4        0.95        1.41      0.55 o 
 -11   2   4      560.52      536.40      4.94 o 
 -10   2   4     1203.72     1262.32      9.49 o 
  -9   2   4      401.02      375.41      2.96 o 
  -8   2   4        4.12        6.68      0.36 o 
  -7   2   4       28.26       38.75      0.81 o 
  -6   2   4       15.34       11.74      0.61 o 
  -5   2   4      918.88      980.13      7.08 o 
  -4   2   4     2931.01     3014.95     19.16 o 
  -3   2   4     3853.28     3834.88     27.60 o 
  -2   2   4       72.07       79.77      1.14 o 
  -1   2   4        1.45        0.93      0.27 o 
   0   2   4      278.19      247.14      1.79 o 
   1   2   4      161.98      245.63      1.82 o 
   2   2   4      398.82      418.88      2.95 o 
   3   2   4       16.74       48.01      0.74 o 
   4   2   4      709.09      782.72      4.80 o 
   5   2   4      175.65      191.62      1.66 o 
   6   2   4     7007.39     7596.81     42.43 o 
   7   2   4      397.88      447.17      3.26 o 
   8   2   4      233.89      228.93      2.19 o 
   9   2   4       44.08       33.31      1.00 o 
  10   2   4     1758.18     1714.62     16.70 o 
  11   2   4       28.88       37.12      1.31 o 
  12   2   4      169.00      186.90      2.71 o 
  13   2   4      700.73      705.09      8.34 o 
  14   2   4        1.25        1.25      0.79 o 
  15   2   4      486.06      493.83      7.10 o 
  16   2   4       10.89       13.55      1.13 o 
  17   2   4      286.59      283.99      4.60 o 
  18   2   4      156.20      154.84      3.73 o 
  19   2   4       48.08       50.87      3.11 o 
  20   2   4       41.21       46.45      4.05 o 
  21   2   4       14.76       20.40      2.99 o 
 -22   3   4       23.60       27.71      4.12 o 
 -21   3   4       35.33       37.31      2.90 o 
 -20   3   4       32.61       29.04      1.92 o 
 -19   3   4      315.14      308.66      5.64 o 
 -18   3   4       35.99       30.34      1.85 o 
 -17   3   4      112.65      117.36      3.15 o 
 -16   3   4        4.39        5.50      1.29 o 
 -15   3   4       39.81       45.20      1.73 o 
 -14   3   4      595.26      603.06      6.74 o 
 -13   3   4      243.12      238.17      3.50 o 
 -12   3   4       63.57       56.75      1.62 o 
 -11   3   4      117.15      103.49      2.72 o 
 -10   3   4     1522.51     1465.30     10.34 o 
  -9   3   4      852.07      832.07      6.02 o 
  -8   3   4      220.03      240.60      2.16 o 
  -7   3   4       99.49      111.44      1.41 o 
  -6   3   4      414.04      474.54      3.65 o 
  -5   3   4        7.21        2.68      0.49 o 
  -4   3   4     2107.43     2341.18     13.40 o 
  -3   3   4     2118.30     2169.05     12.99 o 
  -2   3   4       35.05       35.94      0.65 o 
  -1   3   4     1010.71      944.15      5.20 o 
   0   3   4     1720.20     1894.05      9.26 o 
   1   3   4       24.36       29.16      0.80 o 
   2   3   4        8.03        3.51      0.52 o 
   3   3   4     3743.65     3904.09     19.09 o 
   4   3   4     2613.89     2853.30     15.69 o 
   5   3   4     1842.47     1829.10     11.05 o 
   6   3   4     3681.33     3934.15     24.33 o 
   7   3   4      220.15      244.18      2.09 o 
   8   3   4      355.46      354.60      3.20 o 
   9   3   4      322.12      339.88      3.28 o 
  10   3   4       42.50       51.34      1.34 o 
  11   3   4      723.66      720.18      7.45 o 
  12   3   4      443.81      405.41      5.15 o 
  13   3   4       30.42       33.63      1.33 o 
  14   3   4       20.72       21.32      1.23 o 
  15   3   4      507.13      519.66      7.09 o 
  16   3   4      189.96      196.76      3.75 o 
  17   3   4      121.84      123.80      2.99 o 
  18   3   4       48.28       50.37      2.09 o 
  19   3   4      148.09      149.71      4.62 o 
  20   3   4        8.78        5.32      2.53 o 
  21   3   4       15.51       19.27      3.32 o 
 -21   4   4       82.92       89.06      4.41 o 
 -20   4   4      417.21      430.85     10.07 o 
 -19   4   4       37.81       39.97      2.28 o 
 -18   4   4       56.99       57.63      2.58 o 
 -17   4   4      281.40      294.32      5.63 o 
 -16   4   4       22.30       24.25      1.62 o 
 -15   4   4      148.06      152.99      2.97 o 
 -14   4   4      792.64      810.62      8.89 o 
 -13   4   4      221.76      230.17      3.71 o 
 -12   4   4      102.20      106.06      2.41 o 
 -11   4   4     1937.80     1890.69     15.32 o 
 -10   4   4      539.55      491.37      4.93 o 
  -9   4   4      383.22      363.06      3.46 o 
  -8   4   4       91.18       92.20      1.57 o 
  -7   4   4      770.60      830.06      6.14 o 
  -6   4   4      404.96      457.70      3.32 o 
  -5   4   4     3079.85     3479.11     19.19 o 
  -4   4   4       76.98       71.48      1.24 o 
  -3   4   4       74.92       69.14      0.89 o 
  -2   4   4      323.78      501.78      3.12 o 
  -1   4   4     5655.61     6270.56     32.23 o 
   0   4   4      262.32      286.94      1.96 o 
   1   4   4       41.79       35.85      0.60 o 
   2   4   4      132.34      137.53      1.33 o 
   3   4   4       87.98      117.81      1.38 o 
   4   4   4     1717.21     1801.18      9.78 o 
   5   4   4        0.08        1.12      0.34 o 
   6   4   4        3.93        4.95      0.49 o 
   7   4   4     1536.53     1600.26     11.32 o 
   8   4   4      668.06      677.62      5.41 o 
   9   4   4       43.16       30.60      1.08 o 
  10   4   4      224.79      240.21      2.71 o 
  11   4   4      122.44      139.27      2.53 o 
  12   4   4        0.10        0.64      0.67 o 
  13   4   4      112.85      117.89      2.38 o 
  14   4   4       15.05        8.73      1.00 o 
  15   4   4      266.45      250.02      4.59 o 
  16   4   4       33.14       36.67      1.91 o 
  17   4   4      100.63       95.69      3.83 o 
  18   4   4      569.49      593.89      7.49 o 
  19   4   4        1.52        0.42      1.35 o 
  20   4   4        6.23        5.73      1.78 o 
 -21   5   4       40.63       43.88      3.56 o 
 -20   5   4        9.45       11.88      2.49 o 
 -19   5   4       52.96       49.36      4.39 o 
 -18   5   4      107.10      107.71      3.66 o 
 -17   5   4       15.10       15.86      2.50 o 
 -16   5   4        9.44       12.03      1.71 o 
 -15   5   4        1.79        3.42      1.13 o 
 -14   5   4       13.20       14.10      1.86 o 
 -13   5   4        5.51        3.16      1.27 o 
 -12   5   4      194.00      202.87      3.25 o 
 -11   5   4       49.81       57.62      1.80 o 
 -10   5   4      129.69      131.82      2.22 o 
  -9   5   4       98.51       87.23      2.12 o 
  -8   5   4     1902.60     1782.40     13.34 o 
  -7   5   4      381.55      387.19      3.59 o 
  -6   5   4        0.31        0.76      0.49 o 
  -5   5   4       19.35       13.42      0.58 o 
  -4   5   4     1300.36     1313.86      6.95 o 
  -3   5   4       11.88        3.46      0.34 o 
  -2   5   4      246.60      292.89      2.09 o 
  -1   5   4      129.09      118.92      1.17 o 
   0   5   4      469.81      534.04      3.02 o 
   1   5   4        5.90        4.29      0.33 o 
   2   5   4       92.25       61.03      0.82 o 
   3   5   4        3.21        1.01      0.37 o 
   4   5   4       32.43       20.38      0.59 o 
   5   5   4      270.49      222.16      2.07 o 
   6   5   4     3761.68     3652.31     21.42 o 
   7   5   4      248.93      237.25      2.77 o 
   8   5   4     4031.23     3815.58     27.61 o 
   9   5   4      264.03      275.37      3.36 o 
  10   5   4      164.18      164.16      2.73 o 
  11   5   4      373.04      379.86      4.49 o 
  12   5   4      435.73      417.15      5.37 o 
  13   5   4       17.51       20.98      1.34 o 
  14   5   4      172.53      162.18      2.93 o 
  15   5   4       79.00       78.11      2.17 o 
  16   5   4      363.61      364.94      6.29 o 
  17   5   4       28.95       26.29      2.18 o 
  18   5   4      182.10      174.43      4.56 o 
  19   5   4       25.46       21.61      5.48 o 
  20   5   4       95.48      113.05      5.00 o 
 -21   6   4       43.13       40.12      3.84 o 
 -20   6   4      322.41      325.06      9.50 o 
 -19   6   4      118.69      113.79      5.46 o 
 -18   6   4      200.21      201.17      6.34 o 
 -17   6   4        0.09       -0.86      1.40 o 
 -16   6   4      325.05      319.95      6.68 o 
 -15   6   4      299.13      306.45      6.45 o 
 -14   6   4     1191.51     1208.93     13.75 o 
 -13   6   4      142.60      143.59      2.90 o 
 -12   6   4      475.26      477.13      6.35 o 
 -11   6   4      294.40      289.49      3.92 o 
 -10   6   4       64.78       43.54      1.51 o 
  -9   6   4       34.04       24.27      1.23 o 
  -8   6   4      118.69      104.47      2.74 o 
  -7   6   4       27.70       21.46      0.96 o 
  -6   6   4        2.46        6.14      0.67 o 
  -5   6   4      710.02      672.18      4.97 o 
  -4   6   4       89.48      115.42      1.40 o 
  -3   6   4      541.79      595.55      3.56 o 
  -2   6   4       96.26       88.92      1.00 o 
  -1   6   4        9.71        5.61      0.40 o 
   0   6   4        6.31        6.55      0.43 o 
   1   6   4      204.24      226.51      1.68 o 
   2   6   4      141.02      130.26      1.30 o 
   3   6   4      495.95      474.83      3.45 o 
   4   6   4     1949.69     1987.78     11.57 o 
   5   6   4     2038.95     1997.00     12.41 o 
   6   6   4      137.00      155.57      1.93 o 
   7   6   4     1968.89     1862.50     12.68 o 
   8   6   4       19.16       19.95      1.15 o 
   9   6   4       48.76       47.75      1.53 o 
  10   6   4      602.28      596.51      5.98 o 
  11   6   4      140.31      128.16      2.63 o 
  12   6   4      266.30      289.00      3.98 o 
  13   6   4        0.37        1.36      1.01 o 
  14   6   4        0.36        0.59      1.15 o 
  15   6   4        2.69        1.82      1.30 o 
  16   6   4       97.67       92.61      3.26 o 
  17   6   4       79.46       82.06      3.23 o 
  18   6   4      576.07      601.18     13.60 o 
  19   6   4        2.94        2.84      2.09 o 
  20   6   4        0.01        2.66      2.07 o 
 -20   7   4       68.57       70.02      4.87 o 
 -19   7   4      212.73      212.65      7.82 o 
 -18   7   4       11.71        8.47      2.63 o 
 -17   7   4       93.98       92.05      3.89 o 
 -16   7   4      222.26      230.62      6.53 o 
 -15   7   4      514.46      505.67      9.28 o 
 -14   7   4       19.43       21.09      1.64 o 
 -13   7   4       42.97       45.19      2.00 o 
 -12   7   4       89.98       85.53      2.08 o 
 -11   7   4      168.29      165.37      3.19 o 
 -10   7   4      176.94      205.98      3.31 o 
  -9   7   4      151.41      143.29      2.73 o 
  -8   7   4       36.50       35.73      1.43 o 
  -7   7   4     1113.25     1089.17      8.76 o 
  -6   7   4        1.94        0.51      0.51 o 
  -5   7   4       17.41       18.66      0.91 o 
  -4   7   4      128.29      115.99      1.47 o 
  -3   7   4        5.86        4.78      0.47 o 
  -2   7   4       43.26       35.74      0.75 o 
  -1   7   4      180.04      163.59      1.50 o 
   0   7   4     2146.83     2165.48      9.64 o 
   1   7   4      558.84      551.05      3.26 o 
   2   7   4     1031.18      982.43      5.57 o 
   3   7   4      311.31      323.59      2.78 o 
   4   7   4     2909.77     2809.72     15.86 o 
   5   7   4      137.45      136.69      1.98 o 
   6   7   4      909.45      871.42      6.47 o 
   7   7   4       94.84      109.50      2.01 o 
   8   7   4      341.19      289.38      3.32 o 
   9   7   4       60.41       60.97      1.74 o 
  10   7   4        0.22       -0.59      0.70 o 
  11   7   4       21.62       22.61      1.76 o 
  12   7   4        0.72        0.29      0.92 o 
  13   7   4        8.45        9.98      1.71 o 
  14   7   4        0.39        1.37      1.32 o 
  15   7   4      125.14      116.27      3.83 o 
  16   7   4        1.92        1.08      1.48 o 
  17   7   4      326.55      331.91      8.73 o 
  18   7   4        3.96        3.01      2.21 o 
  19   7   4       41.65       47.66      4.95 o 
 -19   8   4        4.53        5.86      2.69 o 
 -18   8   4       10.47        4.69      2.58 o 
 -17   8   4        5.62        5.34      2.61 o 
 -16   8   4        3.56        4.22      1.92 o 
 -15   8   4      508.21      499.66      9.68 o 
 -14   8   4      342.44      351.59      7.49 o 
 -13   8   4      180.32      171.19      4.45 o 
 -12   8   4        0.17       -0.48      0.94 o 
 -11   8   4      171.60      173.34      3.54 o 
 -10   8   4        0.29        0.99      0.95 o 
  -9   8   4      548.76      464.67      5.85 o 
  -8   8   4       54.57       54.38      1.74 o 
  -7   8   4        0.51        3.58      0.82 o 
  -6   8   4        6.17        7.05      0.75 o 
  -5   8   4      549.46      605.35      4.58 o 
  -4   8   4      476.88      447.12      3.40 o 
  -3   8   4      796.04      695.41      4.44 o 
  -2   8   4      684.39      610.93      4.10 o 
  -1   8   4      505.66      517.32      3.40 o 
   0   8   4       52.74       60.25      1.15 o 
   1   8   4      716.97      738.67      4.82 o 
   2   8   4      147.34      160.79      1.88 o 
   3   8   4     2717.55     2695.59     15.73 o 
   4   8   4        0.64        1.87      0.60 o 
   5   8   4      256.74      249.69      2.64 o 
   6   8   4     1092.21     1055.60      7.78 o 
   7   8   4     2968.66     2954.51     18.24 o 
   8   8   4        5.18        1.74      0.77 o 
   9   8   4       56.29       54.03      1.67 o 
  10   8   4      120.82      104.38      2.38 o 
  11   8   4      181.82      184.48      3.16 o 
  12   8   4      122.78      128.98      3.29 o 
  13   8   4      831.28      825.90     10.46 o 
  14   8   4       43.81       42.95      3.73 o 
  15   8   4      137.04      136.83      4.45 o 
  16   8   4       36.83       38.63      3.44 o 
  17   8   4       95.63       82.83      5.26 o 
  18   8   4        7.71        4.66      8.71 o 
 -18   9   4       40.06       42.65      4.60 o 
 -17   9   4      127.82      130.44      6.86 o 
 -16   9   4      115.01      128.46      5.84 o 
 -15   9   4      251.61      256.51      5.41 o 
 -14   9   4        0.30       -2.33      1.40 o 
 -13   9   4      183.10      174.45      3.84 o 
 -12   9   4      209.17      195.58      4.42 o 
 -11   9   4       19.06       22.21      1.75 o 
 -10   9   4        5.72        5.27      1.18 o 
  -9   9   4      701.19      714.85      7.55 o 
  -8   9   4       67.21       67.42      2.03 o 
  -7   9   4      282.43      275.29      3.50 o 
  -6   9   4       22.81       20.69      1.01 o 
  -5   9   4        2.73        1.73      0.67 o 
  -4   9   4      165.63      166.95      2.01 o 
  -3   9   4      298.42      282.69      3.80 o 
  -2   9   4        3.47       -0.02      0.54 o 
  -1   9   4      165.30      141.26      1.89 o 
   0   9   4        0.68        1.03      0.53 o 
   1   9   4       10.11        9.25      0.79 o 
   2   9   4       17.25       20.52      0.92 o 
   3   9   4      431.64      427.74      3.67 o 
   4   9   4      449.06      433.71      4.00 o 
   5   9   4      169.10      167.74      2.63 o 
   6   9   4       80.47       74.45      1.85 o 
   7   9   4      264.90      263.20      3.38 o 
   8   9   4      341.59      343.01      4.08 o 
   9   9   4      471.88      469.52      5.40 o 
  10   9   4      136.52      139.06      2.97 o 
  11   9   4      334.45      336.91      5.11 o 
  12   9   4       31.16       30.09      2.09 o 
  13   9   4      263.31      269.18      4.99 o 
  14   9   4      105.88      105.47      2.92 o 
  15   9   4      115.66      112.00      4.82 o 
  16   9   4        0.13        0.10      2.18 o 
  17   9   4       45.52       43.42      4.53 o 
 -17  10   4        4.39        1.70      3.16 o 
 -16  10   4       42.83       41.10      4.64 o 
 -15  10   4      133.07      131.47      4.70 o 
 -14  10   4      796.29      811.94     12.28 o 
 -13  10   4        1.15        1.41      1.46 o 
 -12  10   4      727.76      727.21     10.14 o 
 -11  10   4       29.59       31.05      2.33 o 
 -10  10   4       12.36        9.56      1.34 o 
  -9  10   4       49.75       60.20      2.11 o 
  -8  10   4        1.39        0.40      0.87 o 
  -7  10   4       18.37       16.28      1.13 o 
  -6  10   4        0.82        0.30      0.70 o 
  -5  10   4       68.18       59.79      1.64 o 
  -4  10   4       26.23       26.02      1.21 o 
  -3  10   4      122.76      119.93      2.10 o 
  -2  10   4      421.42      404.64      4.05 o 
  -1  10   4        2.97        2.23      0.75 o 
   0  10   4      792.22      768.14      5.92 o 
   1  10   4     1090.60     1054.06      7.51 o 
   2  10   4      576.44      549.65      4.98 o 
   3  10   4       33.40       29.12      1.23 o 
   4  10   4      418.35      413.49      4.41 o 
   5  10   4      196.26      188.86      4.32 o 
   6  10   4       48.48       44.19      1.92 o 
   7  10   4        5.16        6.02      1.05 o 
   8  10   4       13.19       11.53      1.24 o 
   9  10   4       16.22       18.98      1.61 o 
  10  10   4       93.88       93.43      2.72 o 
  11  10   4      200.72      192.81      3.75 o 
  12  10   4      198.65      200.04      3.98 o 
  13  10   4      399.11      390.95      6.53 o 
  14  10   4       78.50       75.80      3.17 o 
  15  10   4       75.81       82.07      7.09 o 
  16  10   4      100.86      106.99      8.24 o 
 -16  11   4      214.47      240.82     17.45 o 
 -15  11   4        7.15        5.40      2.40 o 
 -14  11   4      383.75      385.09      9.90 o 
 -13  11   4      102.00      102.33      3.39 o 
 -12  11   4        7.36        9.59      1.81 o 
 -11  11   4        3.29        2.89      1.55 o 
 -10  11   4      274.50      272.86      4.98 o 
  -9  11   4       39.50       38.70      2.03 o 
  -8  11   4      249.57      245.47      3.80 o 
  -7  11   4       24.38       22.61      1.47 o 
  -6  11   4      265.01      281.69      3.70 o 
  -5  11   4        0.25        0.54      0.86 o 
  -4  11   4       60.02       51.14      1.56 o 
  -3  11   4        3.69        7.61      0.97 o 
  -2  11   4       15.36       16.38      1.24 o 
  -1  11   4       80.65       76.82      1.99 o 
   0  11   4      715.17      697.63      6.37 o 
   1  11   4       66.86       65.28      1.71 o 
   2  11   4      822.06      817.88      7.02 o 
   3  11   4      603.80      618.35      5.77 o 
   4  11   4       30.17       31.43      1.47 o 
   5  11   4       91.42       84.19      2.19 o 
   6  11   4     1490.29     1434.93     12.10 o 
   7  11   4       27.47       30.39      1.68 o 
   8  11   4     1058.67     1058.20     10.35 o 
   9  11   4       43.95       42.93      2.22 o 
  10  11   4      214.64      209.41      4.48 o 
  11  11   4        4.14        2.26      1.48 o 
  12  11   4      171.53      172.12      4.18 o 
  13  11   4        0.57        1.04      1.78 o 
  14  11   4        4.01        3.11      2.09 o 
  15  11   4        0.19       -1.61      2.54 o 
 -15  12   4       36.87       38.13      3.77 o 
 -14  12   4       63.12       68.83      6.30 o 
 -13  12   4       39.39       36.57      3.05 o 
 -12  12   4        0.97        3.80      1.97 o 
 -11  12   4      303.93      295.74      5.73 o 
 -10  12   4        0.64        0.92      1.54 o 
  -9  12   4      173.77      174.19      4.43 o 
  -8  12   4       32.48       33.33      1.93 o 
  -7  12   4        1.69        0.57      1.24 o 
  -6  12   4       32.57       33.86      2.04 o 
  -5  12   4       46.79       48.57      1.99 o 
  -4  12   4       16.09       15.36      1.47 o 
  -3  12   4      461.49      466.21      5.39 o 
  -2  12   4       40.65       42.41      1.76 o 
  -1  12   4        3.52        3.89      1.03 o 
   0  12   4       62.50       62.32      2.81 o 
   1  12   4       54.19       59.94      2.25 o 
   2  12   4        0.30        1.10      1.15 o 
   3  12   4        6.60        4.93      1.21 o 
   4  12   4       15.35       14.95      1.46 o 
   5  12   4       59.94       67.33      3.12 o 
   6  12   4        2.72        1.74      1.24 o 
   7  12   4        6.48        7.83      1.40 o 
   8  12   4      141.16      142.89      4.05 o 
   9  12   4       17.86       16.01      1.89 o 
  10  12   4       58.52       54.87      2.95 o 
  11  12   4      364.61      364.31      6.77 o 
  12  12   4       37.87       43.22      2.97 o 
  13  12   4      123.31      123.95      5.26 o 
  14  12   4      159.63      170.27     10.71 o 
 -13  13   4      292.68      306.23      7.41 o 
 -12  13   4      120.05      125.21      4.52 o 
 -11  13   4       29.11       27.14      3.16 o 
 -10  13   4      102.68       99.27      4.41 o 
  -9  13   4       64.70       64.52      3.21 o 
  -8  13   4      200.67      202.99      5.16 o 
  -7  13   4        3.14        4.58      1.58 o 
  -6  13   4       55.17       57.66      3.29 o 
  -5  13   4        1.42        1.78      1.22 o 
  -4  13   4      346.31      354.19      5.61 o 
  -3  13   4      311.99      310.57      4.31 o 
  -2  13   4        6.93        7.44      1.28 o 
  -1  13   4      627.04      629.47      7.00 o 
   0  13   4       20.33       15.29      2.05 o 
   1  13   4       40.68       37.95      2.03 o 
   2  13   4       95.44       95.09      2.72 o 
   3  13   4      284.48      267.88      5.92 o 
   4  13   4       12.03       13.79      1.59 o 
   5  13   4      457.14      447.30      6.28 o 
   6  13   4       12.61       13.31      1.73 o 
   7  13   4       43.90       47.20      2.71 o 
   8  13   4       34.63       36.22      2.52 o 
   9  13   4      143.77      142.86      4.72 o 
  10  13   4        7.13        5.75      2.21 o 
  11  13   4      215.24      219.61      6.06 o 
  12  13   4      151.95      152.03      5.36 o 
 -11  14   4      120.34      114.37      5.99 o 
 -10  14   4      247.08      250.30      9.53 o 
  -9  14   4      158.82      166.12      6.04 o 
  -8  14   4       58.79       55.19      3.50 o 
  -7  14   4      138.24      137.37      3.87 o 
  -6  14   4       56.20       58.03      2.85 o 
  -5  14   4      232.19      235.63      4.62 o 
  -4  14   4       55.63       58.07      2.62 o 
  -3  14   4       29.96       26.80      2.08 o 
  -2  14   4       88.53       87.59      2.55 o 
  -1  14   4       70.99       77.33      2.67 o 
   0  14   4       17.22       15.76      1.89 o 
   1  14   4       85.54       84.49      2.78 o 
   2  14   4        0.80        0.03      1.62 o 
   3  14   4        0.10       -0.26      1.39 o 
   4  14   4       25.24       26.54      2.50 o 
   5  14   4       25.57       23.07      2.24 o 
   6  14   4        1.58        4.27      1.72 o 
   7  14   4       78.04       80.08      3.76 o 
   8  14   4        3.23        3.66      1.92 o 
   9  14   4        3.95       -0.37      2.22 o 
  10  14   4      348.03      368.61      9.05 o 
  -8  15   4        4.61        3.88      2.38 o 
  -7  15   4      174.01      176.23      4.87 o 
  -6  15   4       17.75       19.96      2.27 o 
  -5  15   4      140.20      137.74      4.25 o 
  -4  15   4        2.42        0.01      1.50 o 
  -3  15   4      192.36      208.55      4.68 o 
  -2  15   4      109.39      107.13      4.94 o 
  -1  15   4        0.28        0.43      1.52 o 
   0  15   4       11.79        9.87      1.80 o 
   1  15   4       22.07       22.38      2.42 o 
   2  15   4      284.63      293.18      5.56 o 
   3  15   4       12.82       11.72      1.94 o 
   4  15   4       81.76       75.45      3.41 o 
   5  15   4      177.92      177.28      4.85 o 
   6  15   4       19.17       17.43      2.40 o 
   7  15   4        4.72        6.64      2.43 o 
  -4  16   4      333.32      343.82      8.57 o 
  -3  16   4       84.15       81.29      4.08 o 
  -2  16   4      134.66      128.44      5.94 o 
  -1  16   4        7.97        8.39      3.00 o 
   0  16   4        6.29        3.75      2.53 o 
   1  16   4      119.96      119.92      5.44 o 
   2  16   4      123.65      126.80      4.94 o 
   3  16   4       75.64       83.57      5.25 o 
 -21   0   5       14.48       19.87      3.12 o 
 -19   0   5        3.72        4.89      2.59 o 
 -17   0   5      489.44      452.67      9.29 o 
 -15   0   5      410.58      395.84      7.59 o 
 -13   0   5     1391.98     1376.10     17.33 o 
 -11   0   5     1258.59     1243.64     15.66 o 
  -9   0   5        0.34        2.72      0.61 o 
  -7   0   5      832.16      928.95      9.40 o 
  -5   0   5     2267.23     2431.17     24.79 o 
  -3   0   5     2369.99     2195.24     30.49 o 
  -1   0   5       12.25       14.36      0.84 o 
   1   0   5     1301.29     1489.64     14.71 o 
   3   0   5    15999.95    17110.49    149.72 o 
   5   0   5      654.24      512.06      6.49 o 
   7   0   5        9.02       22.38      0.99 o 
   9   0   5       75.94       85.56      1.63 o 
  11   0   5      143.15      149.29      2.98 o 
  13   0   5       30.92       21.13      3.12 o 
  15   0   5        0.56        0.54      1.16 o 
  17   0   5      156.69      149.99      4.45 o 
  19   0   5      783.31      828.21     20.14 o 
 -22   1   5        0.97        3.26      2.33 o 
 -21   1   5      406.91      418.62     10.04 o 
 -20   1   5        0.55        3.13      1.17 o 
 -19   1   5      104.68      104.20      2.90 o 
 -18   1   5       23.77       21.28      1.51 o 
 -17   1   5      305.92      296.18      5.66 o 
 -16   1   5        0.40        0.61      0.90 o 
 -15   1   5      247.49      235.26      3.45 o 
 -14   1   5        0.16        1.07      0.60 o 
 -13   1   5       57.88       69.20      1.59 o 
 -12   1   5     2195.73     2045.16     16.51 o 
 -11   1   5        3.46        5.08      0.60 o 
 -10   1   5      141.72      135.83      3.26 o 
  -9   1   5       78.04       74.44      1.10 o 
  -8   1   5     2600.30     2785.95     16.86 o 
  -7   1   5      359.18      414.85      3.44 o 
  -6   1   5      140.50      218.48      2.44 o 
  -5   1   5     1659.05     1890.23     13.31 o 
  -4   1   5     1521.96     1517.93     14.03 o 
  -3   1   5     1713.24     1731.01     17.33 o 
  -2   1   5     1346.26     1439.49     11.45 o 
  -1   1   5      538.19      593.86      4.56 o 
   0   1   5     2079.08     2047.11     12.55 o 
   1   1   5      334.84      364.05      2.92 o 
   2   1   5      271.25      354.11      2.75 o 
   3   1   5      313.79      265.04      2.30 o 
   4   1   5     3242.01     3686.82     20.84 o 
   5   1   5     3099.66     3658.03     22.85 o 
   6   1   5     3903.68     4340.04     26.97 o 
   7   1   5     1775.43     1993.68     12.84 o 
   8   1   5      133.01      196.63      3.23 o 
   9   1   5     1498.48     1465.37     11.17 o 
  10   1   5       76.22       95.49      1.55 o 
  11   1   5      203.79      201.69      2.45 o 
  12   1   5      498.49      508.28      5.31 o 
  13   1   5      654.68      666.23      7.95 o 
  14   1   5        0.98        0.31      0.79 o 
  15   1   5      902.85      926.73     11.30 o 
  16   1   5      246.08      255.15      4.27 o 
  17   1   5      259.36      280.33      4.59 o 
  18   1   5       60.07       64.20      2.95 o 
  19   1   5       21.92       24.93      1.72 o 
  20   1   5       73.99       74.70      4.72 o 
 -22   2   5      257.72      290.03     10.97 o 
 -21   2   5       21.11       22.96      5.08 o 
 -20   2   5       47.49       49.49      2.27 o 
 -19   2   5       18.13       18.37      1.61 o 
 -18   2   5      120.96      122.32      3.21 o 
 -17   2   5        1.84        1.74      1.03 o 
 -16   2   5       62.88       68.33      3.62 o 
 -15   2   5       74.82       72.32      2.03 o 
 -14   2   5      767.00      787.84      9.25 o 
 -13   2   5      996.25      985.38      9.40 o 
 -12   2   5      288.73      278.60      3.61 o 
 -11   2   5      919.01      888.08      8.33 o 
 -10   2   5       82.61       83.90      1.47 o 
  -9   2   5      228.21      227.81      2.16 o 
  -8   2   5       63.80       32.19      0.74 o 
  -7   2   5      580.20      649.74      4.41 o 
  -6   2   5      184.33      218.84      2.21 o 
  -5   2   5      145.34      117.61      1.43 o 
  -4   2   5      802.31      922.97      6.62 o 
  -3   2   5     2407.12     2547.59     19.77 o 
  -2   2   5      729.91      799.25      5.01 o 
  -1   2   5      256.10      293.89      2.31 o 
   0   2   5      514.08      482.32      3.15 o 
   1   2   5      145.04      153.44      1.41 o 
   2   2   5     6016.13     6205.66     36.03 o 
   3   2   5      663.43      744.52      4.45 o 
   4   2   5     2448.81     2740.12     16.66 o 
   5   2   5    10293.08    10754.84     60.27 o 
   6   2   5      242.61      354.71      2.82 o 
   7   2   5      122.95      140.98      1.38 o 
   8   2   5      196.21      199.30      2.80 o 
   9   2   5       81.36      113.06      1.80 o 
  10   2   5      483.07      502.86      5.46 o 
  11   2   5      129.49      155.66      2.42 o 
  12   2   5       84.45       80.99      1.85 o 
  13   2   5       19.39       17.13      1.14 o 
  14   2   5      931.89      979.63     11.39 o 
  15   2   5       12.40       11.36      1.17 o 
  16   2   5      397.13      410.08      6.17 o 
  17   2   5       61.96       65.36      3.11 o 
  18   2   5       43.38       37.58      1.78 o 
  19   2   5      215.69      228.31      8.96 o 
  20   2   5        1.82        3.19      2.13 o 
  21   2   5        2.33        3.06      2.33 o 
 -22   3   5        6.49        6.64      2.07 o 
 -21   3   5        8.13        8.43      2.09 o 
 -20   3   5      103.91      102.55      3.28 o 
 -19   3   5        1.91        3.57      1.34 o 
 -18   3   5      750.26      767.63     10.75 o 
 -17   3   5       26.32       29.71      1.60 o 
 -16   3   5       11.13       13.14      1.26 o 
 -15   3   5      183.28      187.64      3.17 o 
 -14   3   5       79.76       77.09      2.19 o 
 -13   3   5      177.37      184.66      3.13 o 
 -12   3   5       40.17       38.58      1.42 o 
 -11   3   5     3062.76     2944.62     23.02 o 
 -10   3   5      112.93      105.48      3.07 o 
  -9   3   5      332.54      368.89      3.36 o 
  -8   3   5      581.51      563.74      4.56 o 
  -7   3   5       10.20        9.45      0.53 o 
  -6   3   5      506.33      533.06      3.89 o 
  -5   3   5     2885.71     3223.30     19.78 o 
  -4   3   5       96.16       78.67      1.11 o 
  -3   3   5      359.71      457.29      3.22 o 
  -2   3   5     7018.21     7907.46     40.63 o 
  -1   3   5      788.97      954.38      5.14 o 
   0   3   5      519.49      543.00      3.28 o 
   1   3   5     1382.37     1341.21      7.54 o 
   2   3   5     1875.12     2166.46     11.26 o 
   3   3   5      537.60      539.66      3.37 o 
   4   3   5       41.38       70.41      0.88 o 
   5   3   5      129.82      144.45      1.43 o 
   6   3   5     1098.30     1008.88      6.78 o 
   7   3   5      221.87      259.91      2.43 o 
   8   3   5      582.85      574.97      5.08 o 
   9   3   5      112.08      127.04      1.90 o 
  10   3   5     1190.24     1205.77     11.64 o 
  11   3   5       66.42       57.22      1.72 o 
  12   3   5      284.67      256.21      3.87 o 
  13   3   5       14.83       18.09      1.14 o 
  14   3   5      184.06      169.42      3.49 o 
  15   3   5      159.90      157.15      3.10 o 
  16   3   5      204.95      210.83      4.72 o 
  17   3   5        1.15        3.49      1.07 o 
  18   3   5        0.35        1.92      1.07 o 
  19   3   5      430.53      441.52      9.14 o 
  20   3   5       15.20       17.26      4.52 o 
  21   3   5        0.86        0.20      2.26 o 
 -21   4   5       37.05       37.08      3.20 o 
 -20   4   5       27.42       27.43      2.89 o 
 -19   4   5       27.08       29.00      2.11 o 
 -18   4   5        4.44        4.62      1.42 o 
 -17   4   5      130.70      147.79      3.98 o 
 -16   4   5      584.12      608.68      7.84 o 
 -15   4   5        6.88        4.54      1.43 o 
 -14   4   5      278.07      278.79      4.72 o 
 -13   4   5      789.80      762.75      8.59 o 
 -12   4   5       15.47       20.61      1.75 o 
 -11   4   5      713.78      634.51      6.70 o 
 -10   4   5     1050.40     1126.46      8.77 o 
  -9   4   5     2369.87     2283.78     16.41 o 
  -8   4   5      991.62      961.71      7.77 o 
  -7   4   5      563.07      529.41      4.08 o 
  -6   4   5      235.61      250.62      2.36 o 
  -5   4   5      161.13      146.93      1.69 o 
  -4   4   5       35.85       45.62      0.83 o 
  -3   4   5     6370.30     7088.94     32.30 o 
  -2   4   5     3973.03     4740.88     21.71 o 
  -1   4   5      248.97      203.21      1.68 o 
   0   4   5     2524.60     2686.98     12.94 o 
   1   4   5        0.13        1.18      0.25 o 
   2   4   5        2.61        2.25      0.41 o 
   3   4   5      805.31      903.65      4.98 o 
   4   4   5      496.58      599.22      4.08 o 
   5   4   5      781.78      818.72      5.02 o 
   6   4   5        7.80        5.93      0.77 o 
   7   4   5      508.07      453.33      4.34 o 
   8   4   5     2969.73     2949.85     19.52 o 
   9   4   5       67.27       62.62      1.53 o 
  10   4   5      346.78      333.71      3.74 o 
  11   4   5      558.34      544.52      5.78 o 
  12   4   5      115.19      118.52      2.30 o 
  13   4   5       24.79       28.65      1.46 o 
  14   4   5      231.31      220.18      4.82 o 
  15   4   5       50.32       48.26      3.44 o 
  16   4   5       33.78       32.14      2.34 o 
  17   4   5     1477.67     1524.52     17.53 o 
  18   4   5       48.03       48.28      2.32 o 
  19   4   5       52.17       55.76      4.49 o 
  20   4   5       42.18       48.94      3.46 o 
 -21   5   5      231.71      242.75      7.81 o 
 -20   5   5       45.38       47.60      3.73 o 
 -19   5   5        0.11        0.18      1.53 o 
 -18   5   5       20.96       23.07      3.10 o 
 -17   5   5        8.86        8.69      1.64 o 
 -16   5   5      361.51      371.48      7.04 o 
 -15   5   5      762.42      765.86     13.12 o 
 -14   5   5       70.34       63.56      2.25 o 
 -13   5   5        1.92        3.10      1.13 o 
 -12   5   5      201.74      201.82      3.34 o 
 -11   5   5       19.17       19.27      1.26 o 
 -10   5   5       92.14       88.76      2.01 o 
  -9   5   5       25.38       22.32      1.06 o 
  -8   5   5       19.62       12.59      0.78 o 
  -7   5   5      201.03      145.91      2.17 o 
  -6   5   5      375.85      337.16      3.44 o 
  -5   5   5     4721.80     4832.12     25.09 o 
  -4   5   5      935.08      951.30      5.37 o 
  -3   5   5      283.65      328.91      2.24 o 
  -2   5   5      825.50      890.85      4.56 o 
  -1   5   5     2032.25     2260.58     10.54 o 
   0   5   5     1223.11     1294.34      6.26 o 
   1   5   5      417.92      448.83      2.68 o 
   2   5   5      330.34      431.69      2.65 o 
   3   5   5      382.32      407.00      2.69 o 
   4   5   5        9.09        5.35      0.43 o 
   5   5   5       99.54      102.26      1.68 o 
   6   5   5       21.24       21.14      0.86 o 
   7   5   5      853.69      820.03      6.65 o 
   8   5   5       77.68       78.25      1.79 o 
   9   5   5       17.49       19.84      1.03 o 
  10   5   5        1.86        3.41      0.79 o 
  11   5   5       92.02       96.54      2.12 o 
  12   5   5        3.56        3.36      0.93 o 
  13   5   5      254.35      262.54      4.11 o 
  14   5   5      209.64      198.39      3.91 o 
  15   5   5      355.08      370.46      5.67 o 
  16   5   5       18.28       16.81      1.58 o 
  17   5   5      692.50      713.77     10.11 o 
  18   5   5       38.14       37.51      2.64 o 
  19   5   5       16.49       21.50      2.73 o 
  20   5   5       83.44       79.85      4.36 o 
 -21   6   5       25.65       26.21      3.31 o 
 -20   6   5      111.06      112.63      6.71 o 
 -19   6   5       37.33       35.72      3.58 o 
 -18   6   5        1.92        2.00      1.58 o 
 -17   6   5       57.54       54.23      2.96 o 
 -16   6   5      229.08      239.39      5.78 o 
 -15   6   5      481.15      478.88      8.59 o 
 -14   6   5      351.20      343.09      5.78 o 
 -13   6   5      647.37      660.21      7.58 o 
 -12   6   5      203.01      211.96      3.73 o 
 -11   6   5      715.05      664.87      6.98 o 
 -10   6   5      160.23      149.73      2.79 o 
  -9   6   5      252.70      240.58      3.42 o 
  -8   6   5      127.16      118.63      2.76 o 
  -7   6   5       28.97       47.42      1.49 o 
  -6   6   5       24.57       34.48      1.06 o 
  -5   6   5      718.08      662.51      4.91 o 
  -4   6   5     1734.40     1669.04      9.27 o 
  -3   6   5      196.67      222.61      1.74 o 
  -2   6   5      122.28      155.36      1.38 o 
  -1   6   5      117.14       97.55      1.06 o 
   0   6   5     2207.35     2300.34     10.14 o 
   1   6   5        3.33        1.88      0.32 o 
   2   6   5        3.26        1.53      0.37 o 
   3   6   5      572.69      545.20      3.74 o 
   4   6   5        8.00       14.01      0.68 o 
   5   6   5     2260.38     2146.77     13.31 o 
   6   6   5      198.92      210.66      2.50 o 
   7   6   5     1424.80     1352.41      9.34 o 
   8   6   5        4.03        7.99      0.73 o 
   9   6   5      321.42      318.89      3.58 o 
  10   6   5       53.07       50.93      1.48 o 
  11   6   5      829.38      817.25      7.79 o 
  12   6   5       29.56       24.41      1.24 o 
  13   6   5        5.75        7.48      1.36 o 
  14   6   5       61.09       53.98      2.62 o 
  15   6   5       83.54       77.84      3.05 o 
  16   6   5        0.23        0.78      1.33 o 
  17   6   5      447.98      459.82      7.90 o 
  18   6   5       76.35       67.98      3.94 o 
  19   6   5      157.31      160.50      6.38 o 
 -20   7   5        0.03        2.79      2.29 o 
 -19   7   5        3.07        8.63      2.61 o 
 -18   7   5      312.75      322.93     10.53 o 
 -17   7   5      156.78      149.04      4.84 o 
 -16   7   5      215.77      227.23     12.21 o 
 -15   7   5      558.82      584.50     10.31 o 
 -14   7   5      158.73      157.54      3.86 o 
 -13   7   5      112.93      107.92      3.08 o 
 -12   7   5       31.03       30.70      1.66 o 
 -11   7   5      384.12      397.42      5.22 o 
 -10   7   5      507.49      453.03      5.68 o 
  -9   7   5        5.58       16.04      1.20 o 
  -8   7   5       59.35       48.92      1.51 o 
  -7   7   5      275.47      184.23      2.75 o 
  -6   7   5      126.53      125.54      1.79 o 
  -5   7   5      245.07      284.77      2.60 o 
  -4   7   5      208.74      210.25      2.04 o 
  -3   7   5      138.87      134.07      1.48 o 
  -2   7   5      223.31      241.46      1.90 o 
  -1   7   5      628.01      593.15      3.43 o 
   0   7   5      812.23      828.63      4.53 o 
   1   7   5       18.73        7.72      0.52 o 
   2   7   5      158.34      159.93      1.70 o 
   3   7   5      224.28      227.39      2.20 o 
   4   7   5       32.05       25.07      1.02 o 
   5   7   5      502.81      473.14      4.15 o 
   6   7   5     1210.16     1168.99      8.51 o 
   7   7   5       37.70       33.84      1.26 o 
   8   7   5       37.98       30.95      1.20 o 
   9   7   5      256.60      265.75      3.61 o 
  10   7   5      201.60      194.90      3.01 o 
  11   7   5      148.79      152.90      2.91 o 
  12   7   5       71.44       78.48      2.39 o 
  13   7   5       40.30       36.91      2.40 o 
  14   7   5      115.74      115.01      3.92 o 
  15   7   5       52.40       47.05      2.75 o 
  16   7   5      107.83      102.32      3.79 o 
  17   7   5      121.73      124.94      7.30 o 
  18   7   5      274.86      286.56     18.54 o 
  19   7   5        0.52        1.69      2.16 o 
 -19   8   5       60.24       70.60      5.21 o 
 -18   8   5      181.48      189.02      7.87 o 
 -17   8   5       26.14       19.28      3.40 o 
 -16   8   5      183.65      179.44      5.63 o 
 -15   8   5      105.17      101.76      4.28 o 
 -14   8   5      177.72      174.61      4.49 o 
 -13   8   5       30.29       21.88      2.71 o 
 -12   8   5        7.95       10.14      1.32 o 
 -11   8   5      204.50      215.48      4.02 o 
 -10   8   5     1824.90     1814.37     17.72 o 
  -9   8   5      141.87      133.86      3.17 o 
  -8   8   5       35.00       41.69      1.63 o 
  -7   8   5       78.76       70.89      1.91 o 
  -6   8   5      980.24      866.29      6.56 o 
  -5   8   5      159.61      158.54      1.82 o 
  -4   8   5      913.85      886.56      5.62 o 
  -3   8   5       91.35       99.25      1.40 o 
  -2   8   5      383.29      326.14      2.68 o 
  -1   8   5      936.23      905.55      5.99 o 
   0   8   5     1433.44     1371.49      7.46 o 
   1   8   5       91.61       78.19      1.33 o 
   2   8   5      253.57      243.48      2.37 o 
   3   8   5        1.48        0.27      0.52 o 
   4   8   5      529.51      522.29      4.29 o 
   5   8   5       19.41       23.68      1.17 o 
   6   8   5      576.51      535.87      4.83 o 
   7   8   5      499.41      504.20      4.83 o 
   8   8   5       16.53       24.26      1.30 o 
   9   8   5       24.99       25.47      1.31 o 
  10   8   5       44.51       42.81      1.73 o 
  11   8   5       50.19       47.02      1.79 o 
  12   8   5        9.63        7.78      1.39 o 
  13   8   5        0.64       -0.39      1.21 o 
  14   8   5      127.72      122.43      4.18 o 
  15   8   5        0.01        3.00      1.69 o 
  16   8   5       24.47       24.64      3.08 o 
  17   8   5        7.01        5.12      2.18 o 
  18   8   5       17.92       15.19      3.66 o 
 -18   9   5        1.36        2.09      2.56 o 
 -17   9   5       10.39        5.48      2.91 o 
 -16   9   5      347.35      356.20      9.77 o 
 -15   9   5      132.73      130.05      5.60 o 
 -14   9   5      104.28       98.88      3.87 o 
 -13   9   5       47.99       51.48      2.10 o 
 -12   9   5      440.93      432.37      7.01 o 
 -11   9   5       80.07       90.35      2.89 o 
 -10   9   5       74.48       97.52      2.95 o 
  -9   9   5       35.11       33.04      1.71 o 
  -8   9   5      239.79      218.52      3.51 o 
  -7   9   5      199.88      183.81      2.82 o 
  -6   9   5      139.68      125.05      2.02 o 
  -5   9   5        2.35        4.24      0.62 o 
  -4   9   5      234.95      207.72      2.54 o 
  -3   9   5       17.23       30.30      1.01 o 
  -2   9   5      135.22      107.48      1.73 o 
  -1   9   5        0.50        0.53      0.53 o 
   0   9   5      657.60      622.75      4.83 o 
   1   9   5       88.84       73.24      1.44 o 
   2   9   5     1033.46     1018.30      6.80 o 
   3   9   5       25.57       26.99      1.19 o 
   4   9   5      797.86      771.54      6.10 o 
   5   9   5        2.75        2.78      0.68 o 
   6   9   5     1642.32     1654.25     11.76 o 
   7   9   5      221.50      211.80      3.16 o 
   8   9   5       67.65       57.79      2.69 o 
   9   9   5      258.63      254.75      3.81 o 
  10   9   5      545.90      523.05      6.05 o 
  11   9   5        4.56        5.49      1.29 o 
  12   9   5      755.03      735.50      9.32 o 
  13   9   5       36.76       34.78      2.18 o 
  14   9   5        0.28       -2.41      1.48 o 
  15   9   5      199.30      203.33      9.24 o 
  16   9   5      225.38      232.12      7.69 o 
  17   9   5       43.59       41.56      4.44 o 
 -17  10   5       26.29       25.30      7.68 o 
 -16  10   5       74.77       82.93      5.98 o 
 -15  10   5        8.60        8.16      2.15 o 
 -14  10   5       34.66       37.26      2.90 o 
 -13  10   5      219.34      229.14      4.55 o 
 -12  10   5        5.73        3.74      1.63 o 
 -11  10   5      164.98      160.02      4.44 o 
 -10  10   5       50.15       59.27      2.43 o 
  -9  10   5        3.08        2.27      1.03 o 
  -8  10   5       54.29       47.20      2.00 o 
  -7  10   5        9.26       14.72      1.13 o 
  -6  10   5       13.86       15.29      1.06 o 
  -5  10   5      344.66      352.07      3.92 o 
  -4  10   5      144.64      143.81      2.14 o 
  -3  10   5       53.19       49.03      1.45 o 
  -2  10   5        6.02        9.33      0.88 o 
  -1  10   5      500.37      471.88      4.76 o 
   0  10   5      417.36      416.96      4.03 o 
   1  10   5       36.96       42.97      1.38 o 
   2  10   5        3.10        2.54      0.79 o 
   3  10   5      243.19      239.09      2.94 o 
   4  10   5       18.76       18.65      1.23 o 
   5  10   5      298.14      290.77      3.35 o 
   6  10   5      964.20     1005.58      8.54 o 
   7  10   5       10.54       15.18      1.25 o 
   8  10   5      298.99      302.83      4.18 o 
   9  10   5        9.52        9.09      1.35 o 
  10  10   5      163.72      150.44      3.37 o 
  11  10   5      211.49      217.20      4.02 o 
  12  10   5      171.99      169.71      3.38 o 
  13  10   5      148.62      156.97      4.17 o 
  14  10   5       10.02        5.65      2.12 o 
  15  10   5      107.00      111.75      5.78 o 
  16  10   5        8.50        6.56      3.26 o 
 -16  11   5       15.90       15.73      3.97 o 
 -15  11   5      537.88      562.49     12.06 o 
 -14  11   5       33.92       32.99      3.66 o 
 -13  11   5        7.01        7.38      1.55 o 
 -12  11   5      142.57      145.68      4.06 o 
 -11  11   5      838.28      850.82      9.96 o 
 -10  11   5      153.84      157.83      3.84 o 
  -9  11   5      843.76      833.73      8.87 o 
  -8  11   5        4.09        5.47      1.15 o 
  -7  11   5       21.20       25.11      1.70 o 
  -6  11   5      166.28      165.82      2.90 o 
  -5  11   5      456.88      467.01      5.14 o 
  -4  11   5        2.14        1.50      0.78 o 
  -3  11   5      251.36      242.36      3.38 o 
  -2  11   5        5.21        4.88      0.93 o 
  -1  11   5      486.79      464.74      5.13 o 
   0  11   5      379.54      400.30      4.44 o 
   1  11   5        0.32        4.53      0.89 o 
   2  11   5      426.43      418.94      4.55 o 
   3  11   5       66.68       77.89      2.15 o 
   4  11   5      365.52      379.27      4.95 o 
   5  11   5      717.41      744.65      8.41 o 
   6  11   5       86.48       76.28      2.37 o 
   7  11   5     1013.07     1025.45      9.54 o 
   8  11   5      275.30      292.27      5.60 o 
   9  11   5      302.63      308.28      5.11 o 
  10  11   5       75.72       77.36      3.26 o 
  11  11   5        1.15       -0.88      1.23 o 
  12  11   5      353.10      359.95      5.40 o 
  13  11   5       44.14       40.33      3.31 o 
  14  11   5      255.55      265.50      7.47 o 
  15  11   5       16.96       14.08      3.69 o 
 -15  12   5        1.48        7.05      2.66 o 
 -14  12   5       47.70       53.88      5.31 o 
 -13  12   5       66.12       78.12      3.45 o 
 -12  12   5      169.12      171.85      4.81 o 
 -11  12   5      453.79      493.79      7.68 o 
 -10  12   5      161.08      167.67      6.28 o 
  -9  12   5      569.15      585.93      8.29 o 
  -8  12   5      331.44      340.09      5.07 o 
  -7  12   5       15.90       16.28      1.67 o 
  -6  12   5      124.53      120.64      4.09 o 
  -5  12   5      622.92      635.26      6.98 o 
  -4  12   5        6.43        7.11      1.16 o 
  -3  12   5       25.02       21.28      1.42 o 
  -2  12   5       57.34       59.71      2.00 o 
  -1  12   5      107.01      109.18      2.43 o 
   0  12   5      227.55      229.93      3.50 o 
   1  12   5      754.60      782.17      8.34 o 
   2  12   5       31.20       32.32      1.72 o 
   3  12   5      185.98      178.14      3.56 o 
   4  12   5        5.47        7.52      1.32 o 
   5  12   5      402.96      372.90      5.85 o 
   6  12   5       54.41       53.36      2.45 o 
   7  12   5      128.14      127.71      3.19 o 
   8  12   5       93.38       92.67      3.42 o 
   9  12   5       30.74       31.13      2.26 o 
  10  12   5       35.92       39.93      2.49 o 
  11  12   5       53.97       53.18      3.19 o 
  12  12   5       47.88       46.58      3.02 o 
  13  12   5       83.01       70.65      8.22 o 
  14  12   5      425.18      434.35     10.41 o 
 -13  13   5       77.32       77.68      4.32 o 
 -12  13   5       12.95       13.16      3.48 o 
 -11  13   5       16.59       18.26      3.18 o 
 -10  13   5        0.84       -0.95      1.77 o 
  -9  13   5       70.76       75.37      3.16 o 
  -8  13   5      334.31      327.66      5.70 o 
  -7  13   5      406.48      414.39      6.74 o 
  -6  13   5       40.26       36.54      2.17 o 
  -5  13   5       28.46       23.49      1.83 o 
  -4  13   5        2.52        3.89      1.47 o 
  -3  13   5      175.07      184.65      3.30 o 
  -2  13   5      482.19      500.81      6.05 o 
  -1  13   5       12.19       10.69      1.40 o 
   0  13   5      263.06      259.18      5.13 o 
   1  13   5       30.99       34.54      1.94 o 
   2  13   5      128.16      125.77      3.06 o 
   3  13   5       14.35       14.81      1.83 o 
   4  13   5       38.65       37.51      1.88 o 
   5  13   5        6.83        4.91      1.45 o 
   6  13   5      345.36      355.92      5.63 o 
   7  13   5        6.12        6.55      1.73 o 
   8  13   5       85.64       85.98      3.37 o 
   9  13   5        4.38        3.58      2.19 o 
  10  13   5      170.56      177.02      5.56 o 
  11  13   5       26.55       29.87      5.61 o 
  12  13   5      104.96      111.56      4.72 o 
 -11  14   5      110.81      112.34      5.35 o 
 -10  14   5        1.20       -0.61      2.13 o 
  -9  14   5       33.67       28.97      2.92 o 
  -8  14   5      221.04      235.21      6.33 o 
  -7  14   5        9.71       13.01      2.29 o 
  -6  14   5        2.35        0.89      1.59 o 
  -5  14   5       82.32       72.58      4.61 o 
  -4  14   5        0.44       -0.20      1.42 o 
  -3  14   5       69.92       70.27      2.79 o 
  -2  14   5        9.52        9.03      1.40 o 
  -1  14   5       24.01       27.03      2.13 o 
   0  14   5       65.30       72.49      2.90 o 
   1  14   5        4.63        2.97      1.41 o 
   2  14   5      126.59      129.01      3.54 o 
   3  14   5       77.29       72.94      2.87 o 
   4  14   5      204.30      210.18      7.80 o 
   5  14   5      143.31      145.52      4.05 o 
   6  14   5       18.51       15.37      2.12 o 
   7  14   5        0.08        0.42      1.78 o 
   8  14   5      390.14      395.41      7.11 o 
   9  14   5       28.70       33.22      3.34 o 
  10  14   5      180.29      178.56      7.47 o 
  -8  15   5       92.76       96.69      5.77 o 
  -7  15   5       65.55       64.06      3.56 o 
  -6  15   5      227.53      229.54      5.71 o 
  -5  15   5      113.40      120.65      4.68 o 
  -4  15   5        6.75       10.37      1.84 o 
  -3  15   5      103.40      103.28      4.72 o 
  -2  15   5      366.22      364.48      8.79 o 
  -1  15   5        9.11        6.56      1.78 o 
   0  15   5      126.06      121.97      3.67 o 
   1  15   5       50.58       47.29      2.95 o 
   2  15   5       15.29       15.29      1.93 o 
   3  15   5        0.18        0.86      1.58 o 
   4  15   5       53.38       54.02      3.27 o 
   5  15   5      107.28      107.00      3.97 o 
   6  15   5        9.96        6.56      2.21 o 
   7  15   5      204.93      197.35      6.11 o 
  -3  16   5        1.16        3.10      2.89 o 
  -2  16   5      204.03      204.64      7.26 o 
  -1  16   5       22.84       18.58      3.33 o 
   0  16   5        0.22        1.91      2.34 o 
   1  16   5        0.08       -1.85      2.13 o 
   2  16   5      101.30      100.40      4.51 o 
 -22   0   6     1238.55     1391.72     33.63 o 
 -20   0   6      128.24      140.30      9.57 o 
 -18   0   6      399.73      404.81     15.58 o 
 -16   0   6      458.00      458.55     12.74 o 
 -14   0   6      340.72      295.07      5.42 o 
 -12   0   6     1398.46     1311.34     21.22 o 
 -10   0   6      172.51      176.28      5.24 o 
  -8   0   6      233.64      239.51      3.42 o 
  -6   0   6     6496.64     7127.98     70.26 o 
  -4   0   6     9510.20     9931.24     96.98 o 
  -2   0   6      515.27      621.30      7.32 o 
   0   0   6     2813.45     2862.27     25.28 o 
   2   0   6      512.01      507.44      9.82 o 
   4   0   6     2797.11     3453.61     28.52 o 
   6   0   6      135.49      115.23      2.09 o 
   8   0   6      104.68       79.28      1.98 o 
  10   0   6     1004.68     1115.27     14.27 o 
  12   0   6      332.11      310.52      8.34 o 
  14   0   6     2428.93     2499.14     39.41 o 
  16   0   6      157.54      152.74      9.57 o 
  18   0   6      345.84      352.56      7.94 o 
  20   0   6       24.68       21.86      2.86 o 
 -22   1   6        5.65        4.61      1.97 o 
 -21   1   6        0.66        0.61      1.62 o 
 -20   1   6       22.23       21.97      1.80 o 
 -19   1   6        0.47        0.12      1.17 o 
 -18   1   6       39.34       39.39      2.02 o 
 -17   1   6        7.67        8.94      1.29 o 
 -16   1   6       23.48       18.43      1.68 o 
 -15   1   6      405.04      385.22      4.73 o 
 -14   1   6      789.97      786.39      7.94 o 
 -13   1   6       95.47      109.02      2.14 o 
 -12   1   6       49.21       47.97      1.48 o 
 -11   1   6     1326.27     1190.98     10.96 o 
 -10   1   6      208.83      198.40      2.40 o 
  -9   1   6        4.78        6.45      0.65 o 
  -8   1   6     1078.71     1116.66      8.07 o 
  -7   1   6      725.63      757.36      6.06 o 
  -6   1   6      481.00      519.08      9.86 o 
  -5   1   6     4916.15     5756.84     40.36 o 
  -4   1   6      315.13      385.65      3.71 o 
  -3   1   6      156.87      167.48      2.67 o 
  -2   1   6      951.09     1015.57      7.24 o 
  -1   1   6      355.77      312.48      2.65 o 
   0   1   6       70.07       91.62      1.56 o 
   1   1   6      321.81      281.95      2.62 o 
   2   1   6     1144.56     1174.80      7.59 o 
   3   1   6      523.85      640.64      4.17 o 
   4   1   6     5621.60     6259.74     34.51 o 
   5   1   6       33.64       30.02      0.87 o 
   6   1   6      301.28      341.51      3.05 o 
   7   1   6       22.57       39.13      0.81 o 
   8   1   6       51.94       50.76      1.68 o 
   9   1   6      157.65      174.00      3.78 o 
  10   1   6      151.43      157.59      2.55 o 
  11   1   6      421.43      447.92      5.41 o 
  12   1   6      541.87      573.48      6.61 o 
  13   1   6      254.99      269.32      3.80 o 
  14   1   6      850.82      911.21     11.42 o 
  15   1   6        0.43        1.36      0.90 o 
  16   1   6       96.08      122.43     13.13 o 
  17   1   6       24.76       26.41      1.85 o 
  18   1   6       71.57       68.92      2.40 o 
  19   1   6       15.12       14.88      1.86 o 
  20   1   6        1.82        4.24      1.48 o 
  21   1   6       81.01       89.92      5.38 o 
 -22   2   6       12.37       10.51      2.25 o 
 -21   2   6       43.46       51.99      3.36 o 
 -20   2   6       17.95       18.90      1.77 o 
 -19   2   6       10.04       12.15      1.56 o 
 -18   2   6      539.07      542.76      8.26 o 
 -17   2   6      216.20      213.24      4.42 o 
 -16   2   6      308.55      311.97      5.97 o 
 -15   2   6     1095.20     1048.48     14.21 o 
 -14   2   6        3.46        7.15      0.90 o 
 -13   2   6      406.72      390.73      4.96 o 
 -12   2   6      253.71      239.97      3.55 o 
 -11   2   6      177.78      148.68      2.57 o 
 -10   2   6      172.18      174.22      2.19 o 
  -9   2   6      633.88      605.28      4.93 o 
  -8   2   6       20.27       14.43      0.66 o 
  -7   2   6      471.50      439.33      3.64 o 
  -6   2   6        2.14        0.82      0.36 o 
  -5   2   6       42.77       57.79      1.40 o 
  -4   2   6      567.44      521.89      4.25 o 
  -3   2   6       16.80        4.55      0.41 o 
  -2   2   6     4275.83     4801.13     24.81 o 
  -1   2   6     4744.87     5053.04     28.97 o 
   0   2   6     1099.00     1163.53      6.90 o 
   1   2   6      918.90      981.84      6.01 o 
   2   2   6        5.97        4.98      0.35 o 
   3   2   6      697.24      672.85      4.10 o 
   4   2   6     3131.21     3343.38     17.32 o 
   5   2   6     1342.76     1549.12     10.21 o 
   6   2   6      531.42      585.31      4.58 o 
   7   2   6     1234.55     1341.04     10.24 o 
   8   2   6      195.38      220.40      2.64 o 
   9   2   6     2663.44     2694.31     22.41 o 
  10   2   6        2.01        2.27      0.71 o 
  11   2   6     1155.41     1112.63     11.60 o 
  12   2   6        3.16        4.74      0.82 o 
  13   2   6      139.51      157.99      2.87 o 
  14   2   6      167.65      170.94      3.77 o 
  15   2   6     1557.17     1566.39     18.60 o 
  16   2   6       80.31       80.37      2.58 o 
  17   2   6      480.24      485.76      8.03 o 
  18   2   6      181.98      184.28      5.32 o 
  19   2   6       41.88       36.60      2.15 o 
  20   2   6      143.34      162.67      5.05 o 
 -22   3   6       46.64       41.80      3.32 o 
 -21   3   6       44.90       42.22      3.28 o 
 -20   3   6        1.12        1.61      1.44 o 
 -19   3   6        1.33        2.03      1.33 o 
 -18   3   6       72.26       68.13      2.78 o 
 -17   3   6       77.60       81.61      3.05 o 
 -16   3   6       70.85       77.97      2.22 o 
 -15   3   6      110.47      103.29      3.21 o 
 -14   3   6        9.00       11.09      1.09 o 
 -13   3   6      264.93      262.19      4.01 o 
 -12   3   6     1748.79     1691.47     15.34 o 
 -11   3   6     4457.68     4261.72     32.72 o 
 -10   3   6       57.59       58.17      1.28 o 
  -9   3   6     2544.68     2497.13     19.44 o 
  -8   3   6      268.32      290.85      3.09 o 
  -7   3   6        3.07        6.68      0.74 o 
  -6   3   6       29.55       19.34      0.76 o 
  -5   3   6     1395.51     1423.42      9.16 o 
  -4   3   6      237.48      252.01      2.22 o 
  -3   3   6       49.00       55.11      0.84 o 
  -2   3   6      199.96      216.69      1.77 o 
  -1   3   6       43.20       21.53      0.95 o 
   0   3   6     3462.12     3696.58     18.46 o 
   1   3   6     5279.47     6035.54     28.16 o 
   2   3   6      834.48      958.91      5.35 o 
   3   3   6       23.51       33.65      0.75 o 
   4   3   6      409.69      431.97      3.23 o 
   5   3   6     1697.06     1854.70     10.07 o 
   6   3   6      897.39      943.47      6.51 o 
   7   3   6     5717.21     6050.61     42.25 o 
   8   3   6      659.48      671.37      5.75 o 
   9   3   6      649.80      713.75      7.00 o 
  10   3   6      631.27      668.53      7.84 o 
  11   3   6      228.46      240.62      3.84 o 
  12   3   6       13.44        9.66      1.03 o 
  13   3   6      310.13      319.18      4.71 o 
  14   3   6       50.29       50.93      2.12 o 
  15   3   6       63.38       62.87      2.50 o 
  16   3   6       36.65       36.00      2.50 o 
  17   3   6      111.76      116.95      3.18 o 
  18   3   6      290.98      298.62      7.08 o 
  19   3   6       22.50       23.92      2.90 o 
  20   3   6        9.70        9.31      1.89 o 
 -21   4   6        2.32        1.47      4.12 o 
 -20   4   6        0.00        1.75      1.89 o 
 -19   4   6      164.26      168.87      4.51 o 
 -18   4   6        1.76        2.30      1.38 o 
 -17   4   6        1.36        1.99      1.35 o 
 -16   4   6      184.97      180.48      3.91 o 
 -15   4   6       30.92       35.07      1.76 o 
 -14   4   6       72.49       79.41      2.34 o 
 -13   4   6      480.27      494.51      6.38 o 
 -12   4   6      501.82      497.29      5.71 o 
 -11   4   6     3106.07     2935.23     24.19 o 
 -10   4   6      266.28      274.51      3.41 o 
  -9   4   6       46.56       45.39      1.39 o 
  -8   4   6       22.05       31.83      1.11 o 
  -7   4   6       40.81       32.85      1.03 o 
  -6   4   6      900.64      938.32      6.83 o 
  -5   4   6      263.43      250.48      2.38 o 
  -4   4   6        0.73        5.22      0.37 o 
  -3   4   6     2175.74     2284.25     10.81 o 
  -2   4   6     1687.66     1839.60      8.64 o 
  -1   4   6        7.53       21.86      0.56 o 
   0   4   6     1687.89     1791.71      8.44 o 
   1   4   6      349.41      396.40      2.29 o 
   2   4   6       65.13       62.78      0.83 o 
   3   4   6      209.53      270.65      2.00 o 
   4   4   6      703.31      659.68      3.93 o 
   5   4   6      957.79      930.55      5.92 o 
   6   4   6      742.35      721.13      5.63 o 
   7   4   6      134.14      154.76      2.18 o 
   8   4   6       78.79       85.26      1.75 o 
   9   4   6     1226.36     1217.18      9.29 o 
  10   4   6       24.66       28.10      1.20 o 
  11   4   6        7.32       12.25      0.98 o 
  12   4   6      726.83      753.35      7.99 o 
  13   4   6      321.57      329.66      4.53 o 
  14   4   6        4.78        4.42      1.02 o 
  15   4   6      167.25      162.70      3.86 o 
  16   4   6       31.13       35.89      2.06 o 
  17   4   6      244.60      252.44      5.06 o 
  18   4   6        4.01        4.89      1.92 o 
  19   4   6      181.23      180.46      4.58 o 
  20   4   6        9.25       11.14      2.63 o 
 -21   5   6       13.54       12.98      2.73 o 
 -20   5   6      131.52      126.21      6.75 o 
 -19   5   6       53.46       59.40      3.36 o 
 -18   5   6        0.84        2.20      1.54 o 
 -17   5   6       35.88       33.98      2.39 o 
 -16   5   6      970.84      961.28     13.73 o 
 -15   5   6        4.40        4.31      1.21 o 
 -14   5   6      104.50      104.38      3.31 o 
 -13   5   6      998.80      979.76      9.87 o 
 -12   5   6      155.45      167.97      3.12 o 
 -11   5   6      685.27      669.84      6.81 o 
 -10   5   6      700.78      751.09      7.47 o 
  -9   5   6      608.04      624.17      6.22 o 
  -8   5   6      673.03      622.49      5.83 o 
  -7   5   6      632.54      651.76      5.71 o 
  -6   5   6     2983.95     2862.61     17.99 o 
  -5   5   6      776.64      738.00      4.96 o 
  -4   5   6        5.31        8.86      0.47 o 
  -3   5   6       30.12       30.11      0.63 o 
  -2   5   6      778.42      773.18      4.32 o 
  -1   5   6      247.03      263.67      1.80 o 
   0   5   6      154.42      204.39      1.51 o 
   1   5   6      463.56      511.32      2.93 o 
   2   5   6     2624.51     2765.40     13.43 o 
   3   5   6      283.56      269.04      2.07 o 
   4   5   6      785.96      807.56      5.07 o 
   5   5   6      133.46      121.61      1.69 o 
   6   5   6      172.22      146.95      1.85 o 
   7   5   6        5.91        4.61      0.62 o 
   8   5   6       16.43       13.60      0.88 o 
   9   5   6      268.83      295.62      3.67 o 
  10   5   6      904.89      843.33      8.26 o 
  11   5   6       86.46       80.54      2.02 o 
  12   5   6      217.83      219.05      3.75 o 
  13   5   6       20.89       20.96      1.80 o 
  14   5   6      274.74      275.39      7.51 o 
  15   5   6       89.61       91.98      3.95 o 
  16   5   6      163.68      176.25      3.84 o 
  17   5   6       62.51       65.13      2.53 o 
  18   5   6       89.61       89.41      4.18 o 
  19   5   6       77.28       78.88      4.09 o 
  20   5   6      572.33      604.32     13.40 o 
 -21   6   6        0.21        0.57      2.31 o 
 -20   6   6        4.11        3.03      2.26 o 
 -19   6   6        0.67        0.56      2.11 o 
 -18   6   6      139.47      136.99      4.58 o 
 -17   6   6        2.48        0.87      1.52 o 
 -16   6   6      336.94      334.14      7.08 o 
 -15   6   6      174.18      176.09      6.93 o 
 -14   6   6      261.03      277.61      4.30 o 
 -13   6   6      164.71      141.12      3.06 o 
 -12   6   6       19.63       25.74      1.33 o 
 -11   6   6      968.14      940.56      9.17 o 
 -10   6   6       65.33       56.72      1.86 o 
  -9   6   6        1.37       -0.42      0.74 o 
  -8   6   6      184.28      165.91      2.55 o 
  -7   6   6      669.19      644.77      5.55 o 
  -6   6   6      304.70      392.97      3.48 o 
  -5   6   6      521.91      510.03      3.64 o 
  -4   6   6     1350.81     1279.32      6.95 o 
  -3   6   6       13.32       13.13      0.53 o 
  -2   6   6      123.13      159.17      1.44 o 
  -1   6   6        9.01        9.64      0.45 o 
   0   6   6       57.20       58.88      0.86 o 
   1   6   6     1077.03     1107.73      5.49 o 
   2   6   6     1700.26     1623.38      8.16 o 
   3   6   6       22.47       11.27      0.81 o 
   4   6   6      278.88      307.57      2.86 o 
   5   6   6     1313.95     1277.66      8.59 o 
   6   6   6      179.03      186.83      2.30 o 
   7   6   6      959.81      940.95      7.04 o 
   8   6   6       62.29       62.15      1.48 o 
   9   6   6      329.88      336.52      3.77 o 
  10   6   6      200.66      186.56      2.80 o 
  11   6   6       58.03       62.08      2.13 o 
  12   6   6      369.02      370.80      4.63 o 
  13   6   6      136.11      135.16      3.17 o 
  14   6   6       58.70       53.05      2.34 o 
  15   6   6       90.08       90.13      3.36 o 
  16   6   6       35.27       36.97      2.50 o 
  17   6   6      119.86      111.09      4.16 o 
  18   6   6        0.46        1.03      1.92 o 
  19   6   6      180.53      185.47      6.94 o 
 -20   7   6        5.78        5.44      2.68 o 
 -19   7   6       86.11       96.62      5.66 o 
 -18   7   6       11.46       15.65      3.01 o 
 -17   7   6       83.58       78.30      3.76 o 
 -16   7   6       51.09       50.71      3.17 o 
 -15   7   6       87.20       90.10      3.88 o 
 -14   7   6        0.10       -0.01      1.20 o 
 -13   7   6      628.67      651.33      9.03 o 
 -12   7   6      106.84       96.51      2.50 o 
 -11   7   6      414.73      432.34      5.60 o 
 -10   7   6       28.79       34.32      1.69 o 
  -9   7   6      342.15      256.57      4.09 o 
  -8   7   6       44.28       35.22      1.47 o 
  -7   7   6       83.38       98.90      2.05 o 
  -6   7   6      463.67      375.33      3.42 o 
  -5   7   6      530.86      476.68      3.61 o 
  -4   7   6        3.90        1.13      0.43 o 
  -3   7   6        0.90        1.28      0.42 o 
  -2   7   6       29.04       28.63      0.74 o 
  -1   7   6     1819.43     1782.94      8.39 o 
   0   7   6      450.39      447.40      2.88 o 
   1   7   6       20.85       18.97      0.71 o 
   2   7   6     1156.59     1102.26      6.28 o 
   3   7   6     4806.79     4658.61     23.25 o 
   4   7   6     1781.66     1755.58     10.29 o 
   5   7   6     1894.05     1825.58     11.78 o 
   6   7   6     1043.63     1005.47      7.62 o 
   7   7   6     2708.50     2678.31     17.43 o 
   8   7   6       39.08       39.64      1.33 o 
   9   7   6      154.81      129.81      2.52 o 
  10   7   6       69.85       69.92      2.35 o 
  11   7   6       86.43       87.96      2.36 o 
  12   7   6        0.54       -1.74      1.03 o 
  13   7   6       87.32       85.61      3.39 o 
  14   7   6        0.20        0.49      1.42 o 
  15   7   6      182.51      182.51      4.90 o 
  16   7   6      147.24      142.43      4.42 o 
  17   7   6       37.58       37.95      3.35 o 
  18   7   6        0.54        1.85      1.96 o 
 -19   8   6      108.20      123.67      6.64 o 
 -18   8   6      105.18      103.91      6.08 o 
 -17   8   6       38.00       35.90      4.09 o 
 -16   8   6        1.65        2.77      1.85 o 
 -15   8   6      160.79      174.40      4.22 o 
 -14   8   6       12.23       13.86      1.92 o 
 -13   8   6      941.02      958.10     11.29 o 
 -12   8   6       17.61       25.36      1.79 o 
 -11   8   6       70.34       71.87      2.42 o 
 -10   8   6       16.44       14.72      1.48 o 
  -9   8   6       89.55       83.44      2.50 o 
  -8   8   6      131.25      133.57      2.54 o 
  -7   8   6       17.81       29.69      1.43 o 
  -6   8   6      582.85      561.76      4.86 o 
  -5   8   6      222.75      206.13      2.48 o 
  -4   8   6      141.41       93.58      1.44 o 
  -3   8   6      135.07      152.22      1.75 o 
  -2   8   6      157.64      149.73      1.78 o 
  -1   8   6     1173.17     1124.88      6.81 o 
   0   8   6      162.24      133.10      1.65 o 
   1   8   6       76.27       77.98      1.59 o 
   2   8   6      122.78      113.60      1.55 o 
   3   8   6        5.66        6.54      0.66 o 
   4   8   6      922.44      876.55      6.08 o 
   5   8   6      509.41      514.41      4.52 o 
   6   8   6       95.38       84.19      1.88 o 
   7   8   6        1.51        2.07      0.81 o 
   8   8   6      447.26      435.71      4.84 o 
   9   8   6      327.98      328.71      4.08 o 
  10   8   6        2.32        3.26      0.99 o 
  11   8   6     1012.17      963.56      9.90 o 
  12   8   6       74.25       70.87      2.61 o 
  13   8   6       10.65       10.32      1.55 o 
  14   8   6        8.03        7.60      1.83 o 
  15   8   6      274.31      276.12      6.43 o 
  16   8   6        1.52        1.83      2.17 o 
  17   8   6       31.35       27.01      5.19 o 
  18   8   6        7.28       11.32      3.56 o 
 -18   9   6       27.23       30.62      4.11 o 
 -17   9   6      117.56      117.23      9.94 o 
 -16   9   6       53.62       53.10      4.91 o 
 -15   9   6       48.37       47.21      2.77 o 
 -14   9   6       91.30       88.42      3.68 o 
 -13   9   6       46.48       46.94      2.39 o 
 -12   9   6        1.51        2.17      1.38 o 
 -11   9   6      505.89      496.45      6.98 o 
 -10   9   6      254.53      256.32      4.77 o 
  -9   9   6       14.98       14.58      1.39 o 
  -8   9   6      343.10      346.27      4.58 o 
  -7   9   6        1.67        5.01      0.91 o 
  -6   9   6       62.19       46.14      1.38 o 
  -5   9   6      141.14      103.26      1.70 o 
  -4   9   6      463.25      421.73      3.73 o 
  -3   9   6        1.30        0.68      0.62 o 
  -2   9   6       97.43       97.14      1.65 o 
  -1   9   6       79.18       87.21      1.53 o 
   0   9   6      102.49       92.82      1.75 o 
   1   9   6      608.53      582.08      4.80 o 
   2   9   6      112.18      120.39      1.98 o 
   3   9   6      814.76      804.50      5.86 o 
   4   9   6      633.70      621.54      4.93 o 
   5   9   6      377.58      342.21      3.41 o 
   6   9   6        0.05       -1.42      0.81 o 
   7   9   6      539.94      535.59      5.47 o 
   8   9   6        2.91        3.06      0.99 o 
   9   9   6       50.81       58.07      1.98 o 
  10   9   6      746.53      739.24      7.98 o 
  11   9   6       25.81       25.46      1.79 o 
  12   9   6       47.41       46.30      2.47 o 
  13   9   6        0.09       -0.33      1.26 o 
  14   9   6      177.51      169.59      4.66 o 
  15   9   6        3.87        4.59      2.38 o 
  16   9   6      253.94      249.49      8.17 o 
  17   9   6      356.35      371.36     11.65 o 
 -17  10   6        5.40        4.80      4.29 o 
 -16  10   6        7.50        6.13      5.55 o 
 -15  10   6        1.13        1.28      2.10 o 
 -14  10   6       53.43       53.42      4.25 o 
 -13  10   6       21.67       28.79      2.24 o 
 -12  10   6      261.44      276.47      6.19 o 
 -11  10   6        3.04        5.35      1.68 o 
 -10  10   6       39.53       35.85      2.14 o 
  -9  10   6       68.87       62.52      2.17 o 
  -8  10   6      235.15      237.94      3.47 o 
  -7  10   6      259.72      243.79      3.89 o 
  -6  10   6      696.75      663.55      6.13 o 
  -5  10   6       72.43       70.05      1.85 o 
  -4  10   6      764.76      705.48      5.72 o 
  -3  10   6      337.85      339.65      5.53 o 
  -2  10   6       26.43       22.46      1.41 o 
  -1  10   6       84.50       81.40      1.81 o 
   0  10   6        4.48        3.33      0.81 o 
   1  10   6      402.23      378.81      4.05 o 
   2  10   6        8.78        5.66      0.91 o 
   3  10   6       19.15       15.82      1.09 o 
   4  10   6       89.62       84.88      2.12 o 
   5  10   6      202.59      193.96      3.13 o 
   6  10   6      563.20      574.55      5.57 o 
   7  10   6       27.35       28.31      1.56 o 
   8  10   6        0.07        0.46      0.98 o 
   9  10   6     1161.12     1180.19     11.55 o 
  10  10   6        8.52       10.60      1.44 o 
  11  10   6      752.61      749.17      8.32 o 
  12  10   6      227.36      240.53      4.03 o 
  13  10   6       52.21       55.35      2.98 o 
  14  10   6       99.14       94.87      4.84 o 
  15  10   6      283.48      277.33      8.86 o 
  16  10   6        1.85        0.36      2.49 o 
 -16  11   6       53.12       48.77      6.05 o 
 -15  11   6       55.26       50.01      3.97 o 
 -14  11   6      472.66      488.78     11.50 o 
 -13  11   6      208.82      212.20      4.79 o 
 -12  11   6        1.78        3.61      1.65 o 
 -11  11   6      105.07      103.62      3.29 o 
 -10  11   6        0.09        2.74      1.39 o 
  -9  11   6        9.85        9.07      1.57 o 
  -8  11   6      121.84      118.72      3.53 o 
  -7  11   6        2.53        3.68      1.11 o 
  -6  11   6        8.06        7.42      1.09 o 
  -5  11   6        0.04        0.34      0.97 o 
  -4  11   6        0.18        1.21      0.80 o 
  -3  11   6      211.02      206.08      3.09 o 
  -2  11   6      382.87      393.27      4.46 o 
  -1  11   6       20.03       16.93      1.33 o 
   0  11   6      244.07      250.50      3.26 o 
   1  11   6       10.58       13.95      1.27 o 
   2  11   6      442.86      431.25      4.84 o 
   3  11   6       42.39       39.47      1.83 o 
   4  11   6     1377.91     1382.21     11.06 o 
   5  11   6        6.40        8.49      1.33 o 
   6  11   6       32.84       32.45      1.89 o 
   7  11   6       82.33       82.89      2.60 o 
   8  11   6      103.22      108.76      3.12 o 
   9  11   6        2.32        1.44      1.22 o 
  10  11   6       14.46       15.22      1.70 o 
  11  11   6       31.39       30.25      2.03 o 
  12  11   6        0.02       -0.87      1.37 o 
  13  11   6       62.96       59.10      3.80 o 
  14  11   6       23.54       16.67      2.70 o 
  15  11   6       74.27       74.62      5.91 o 
 -15  12   6       35.78       28.92      3.84 o 
 -14  12   6        5.92        4.54      2.65 o 
 -13  12   6        5.83        4.88      2.21 o 
 -12  12   6       43.80       48.23      3.00 o 
 -11  12   6      139.27      142.80      4.13 o 
 -10  12   6       24.00       27.15      2.49 o 
  -9  12   6      110.80      123.02      3.72 o 
  -8  12   6      441.80      449.75      6.57 o 
  -7  12   6        8.79        9.45      1.74 o 
  -6  12   6      522.00      527.22      6.16 o 
  -5  12   6      422.36      449.71      5.65 o 
  -4  12   6       38.39       33.21      1.66 o 
  -3  12   6       18.20       14.62      1.57 o 
  -2  12   6      238.35      252.50      3.95 o 
  -1  12   6       55.10       47.50      1.77 o 
   0  12   6      506.74      507.77      5.98 o 
   1  12   6      290.04      288.54      4.51 o 
   2  12   6       47.41       46.05      2.19 o 
   3  12   6      441.76      438.15      5.35 o 
   4  12   6      345.82      346.27      4.86 o 
   5  12   6       12.20       14.11      2.19 o 
   6  12   6        1.67       -0.40      1.25 o 
   7  12   6      294.02      292.54      5.50 o 
   8  12   6        7.05        7.51      1.82 o 
   9  12   6      301.29      285.92      5.41 o 
  10  12   6      103.24      101.22      3.67 o 
  11  12   6      148.92      138.43      4.78 o 
  12  12   6       81.78       82.41      3.68 o 
  13  12   6       16.30       10.37      2.78 o 
 -13  13   6        1.72        4.39      2.03 o 
 -12  13   6      179.57      187.37      6.98 o 
 -11  13   6      259.62      264.53      7.40 o 
 -10  13   6       43.73       43.33      4.35 o 
  -9  13   6      275.37      294.15      8.79 o 
  -8  13   6       48.33       40.64      2.60 o 
  -7  13   6       27.21       30.35      2.20 o 
  -6  13   6      763.86      787.79      9.38 o 
  -5  13   6       51.27       54.61      2.47 o 
  -4  13   6      349.81      359.07      5.69 o 
  -3  13   6      231.00      245.24      3.84 o 
  -2  13   6      111.36      105.75      2.75 o 
  -1  13   6      211.23      224.52      4.13 o 
   0  13   6       40.44       42.13      2.13 o 
   1  13   6      162.56      148.87      3.36 o 
   2  13   6        5.84        3.57      1.56 o 
   3  13   6      167.61      168.11      3.69 o 
   4  13   6      220.28      211.82      4.28 o 
   5  13   6       76.96       68.98      2.72 o 
   6  13   6       18.79       16.49      2.01 o 
   7  13   6      519.18      535.39      8.09 o 
   8  13   6       25.15       21.01      2.42 o 
   9  13   6      154.25      155.50      5.68 o 
  10  13   6       84.88       90.05      4.26 o 
  11  13   6       13.63       13.93      2.59 o 
  12  13   6      116.07      106.26      9.78 o 
 -11  14   6      159.14      150.21      5.73 o 
 -10  14   6       45.62       47.44      3.44 o 
  -9  14   6        3.16        3.96      2.21 o 
  -8  14   6        0.00       -1.07      1.85 o 
  -7  14   6      125.42      119.21      4.08 o 
  -6  14   6       57.94       56.97      2.84 o 
  -5  14   6       21.58       23.40      1.98 o 
  -4  14   6      448.21      462.64      6.74 o 
  -3  14   6      227.39      232.37      4.82 o 
  -2  14   6       26.94       24.55      1.67 o 
  -1  14   6      232.17      237.47      4.85 o 
   0  14   6        1.11        3.71      1.55 o 
   1  14   6       83.15       86.67      2.83 o 
   2  14   6      137.44      140.14      4.57 o 
   3  14   6       26.66       25.54      2.11 o 
   4  14   6      273.31      267.23      5.65 o 
   5  14   6       93.45       84.67      3.30 o 
   6  14   6       25.53       24.41      2.40 o 
   7  14   6      179.82      183.04      4.86 o 
   8  14   6        0.54        0.79      1.95 o 
   9  14   6      591.42      606.31     13.83 o 
  -8  15   6       27.53       25.75      3.64 o 
  -7  15   6       52.33       50.10      3.36 o 
  -6  15   6       18.57       18.03      2.68 o 
  -5  15   6       30.09       33.33      2.62 o 
  -4  15   6      153.89      159.69      6.02 o 
  -3  15   6       50.91       48.16      2.98 o 
  -2  15   6       15.88       18.81      2.34 o 
  -1  15   6      228.59      245.00      4.99 o 
   0  15   6        3.36        4.06      1.67 o 
   1  15   6       88.43       88.81      3.92 o 
   2  15   6        5.04        5.52      1.70 o 
   3  15   6      133.29      138.16      4.25 o 
   4  15   6        0.09        0.47      1.96 o 
   5  15   6      224.93      218.74      8.04 o 
   6  15   6        0.01       -0.65      2.01 o 
  -2  16   6       52.74       51.21      4.29 o 
  -1  16   6       17.10       16.64      2.68 o 
   0  16   6       17.67       19.68      2.77 o 
 -21   0   7       26.13       30.70      4.12 o 
 -19   0   7      196.89      206.92      6.50 o 
 -17   0   7      130.80      124.42      4.69 o 
 -15   0   7      583.89      532.55      9.01 o 
 -13   0   7        2.49        1.30      1.08 o 
 -11   0   7     1189.67     1187.67     15.66 o 
  -9   0   7      717.06      728.35      9.46 o 
  -7   0   7     1105.81     1267.90     14.15 o 
  -5   0   7      666.42      640.91      7.98 o 
  -3   0   7      822.25      710.99      8.95 o 
  -1   0   7     2082.79     2438.16     22.50 o 
   1   0   7      327.60      396.99      5.09 o 
   3   0   7     2621.95     2846.13     22.12 o 
   5   0   7     4579.28     5388.50     46.86 o 
   7   0   7      119.50      133.12      2.83 o 
   9   0   7       37.90       45.12      2.15 o 
  11   0   7       55.49       28.92      2.88 o 
  13   0   7      711.86      753.92     11.70 o 
  15   0   7       14.68       23.67      2.25 o 
  17   0   7      162.27      186.82      8.31 o 
  19   0   7      189.08      198.31      7.98 o 
 -22   1   7      124.32      134.75      5.29 o 
 -21   1   7      243.84      249.46      7.18 o 
 -20   1   7       48.22       48.85      3.15 o 
 -19   1   7      390.97      404.91      6.93 o 
 -18   1   7      143.73      131.59      3.94 o 
 -17   1   7       39.63       35.05      2.00 o 
 -16   1   7       33.32       36.64      1.50 o 
 -15   1   7       53.38       47.72      2.28 o 
 -14   1   7       29.68       29.88      1.84 o 
 -13   1   7     1390.81     1293.92     12.15 o 
 -12   1   7      148.85      149.69      2.66 o 
 -11   1   7      533.10      493.16      5.57 o 
 -10   1   7        1.06        3.37      0.48 o 
  -9   1   7     1501.06     1459.60     10.77 o 
  -8   1   7       10.97        8.79      0.66 o 
  -7   1   7        0.15        3.04      0.67 o 
  -6   1   7       52.95       67.21      1.34 o 
  -5   1   7       44.13       47.02      1.17 o 
  -4   1   7      289.11      299.57      3.23 o 
  -3   1   7      917.67      953.17      6.76 o 
  -2   1   7     5682.09     6260.72     38.10 o 
  -1   1   7    10550.83    11073.84     66.64 o 
   0   1   7     1539.65     1741.01     11.35 o 
   1   1   7       58.03       69.20      1.11 o 
   2   1   7      368.44      457.74      3.30 o 
   3   1   7     2266.29     2377.14     13.55 o 
   4   1   7      482.46      555.23      3.77 o 
   5   1   7     3537.98     3930.91     23.70 o 
   6   1   7       47.47       40.76      1.12 o 
   7   1   7      478.92      536.37      4.35 o 
   8   1   7      141.91      144.11      1.73 o 
   9   1   7      224.90      191.63      3.20 o 
  10   1   7        0.11        1.94      0.80 o 
  11   1   7      145.78      139.33      2.67 o 
  12   1   7      507.78      537.08      6.54 o 
  13   1   7       30.87       33.87      1.51 o 
  14   1   7     1425.60     1445.29     17.70 o 
  15   1   7      159.89      158.26      4.53 o 
  16   1   7       41.34       40.09      2.81 o 
  17   1   7      174.85      175.82      3.90 o 
  18   1   7        4.98        4.91      1.26 o 
  19   1   7      137.71      138.75      4.67 o 
  20   1   7       36.01       35.08      6.35 o 
 -22   2   7       42.15       40.55      4.15 o 
 -21   2   7       15.43       13.82      3.29 o 
 -20   2   7        5.27        6.76      1.61 o 
 -19   2   7       69.45       70.77      2.91 o 
 -18   2   7       19.54       16.96      1.76 o 
 -17   2   7      271.81      264.29      9.18 o 
 -16   2   7       97.10       96.26      2.44 o 
 -15   2   7      115.77      110.05      2.53 o 
 -14   2   7      248.71      246.79      4.11 o 
 -13   2   7       43.17       38.51      1.53 o 
 -12   2   7      446.96      418.81      5.14 o 
 -11   2   7       41.18       41.33      1.51 o 
 -10   2   7      210.68      180.22      2.27 o 
  -9   2   7      172.51      139.57      2.14 o 
  -8   2   7     1306.57     1264.55      9.43 o 
  -7   2   7     1557.81     1502.55     10.53 o 
  -6   2   7      922.46      917.99      6.90 o 
  -5   2   7      191.99      193.16      2.29 o 
  -4   2   7       54.32       81.20      1.22 o 
  -3   2   7       72.58       62.43      0.82 o 
  -2   2   7      256.54      204.90      1.94 o 
  -1   2   7       10.41       10.93      0.60 o 
   0   2   7     1628.07     1527.43      8.93 o 
   1   2   7     2035.83     2297.11     11.66 o 
   2   2   7     1961.11     2197.09     13.01 o 
   3   2   7        0.37        0.50      0.28 o 
   4   2   7       34.19       51.40      0.89 o 
   5   2   7      898.27      921.59      5.81 o 
   6   2   7      444.42      465.78      4.30 o 
   7   2   7      212.76      237.26      3.06 o 
   8   2   7      574.60      582.18      5.08 o 
   9   2   7      135.66      148.93      2.20 o 
  10   2   7      599.21      647.43      7.60 o 
  11   2   7       60.69       53.82      1.78 o 
  12   2   7      220.90      236.84      3.84 o 
  13   2   7      973.60     1002.96     10.96 o 
  14   2   7        0.44        1.20      0.85 o 
  15   2   7      249.60      250.70      4.85 o 
  16   2   7      488.61      489.62      7.57 o 
  17   2   7       23.44       18.99      1.62 o 
  18   2   7       60.90       65.75      2.35 o 
  19   2   7       64.67       68.21      3.99 o 
  20   2   7       29.21       30.75      2.47 o 
 -22   3   7       25.32       21.02      5.08 o 
 -21   3   7      152.71      158.25      6.98 o 
 -20   3   7       29.70       21.74      2.75 o 
 -19   3   7        0.00        2.20      1.41 o 
 -18   3   7       43.34       38.77      2.30 o 
 -17   3   7       48.59       44.36      2.39 o 
 -16   3   7      485.01      504.31     10.44 o 
 -15   3   7        0.21        1.22      0.91 o 
 -14   3   7       31.58       34.61      1.62 o 
 -13   3   7      612.42      570.28      6.65 o 
 -12   3   7       85.16       80.81      1.85 o 
 -11   3   7      904.18      881.13      8.70 o 
 -10   3   7     1954.55     1955.89     15.75 o 
  -9   3   7      147.03      130.22      2.18 o 
  -8   3   7      286.48      267.73      3.29 o 
  -7   3   7      159.37      180.66      2.20 o 
  -6   3   7      773.47      733.77      5.34 o 
  -5   3   7      679.01      773.18      5.29 o 
  -4   3   7     2730.17     2893.84     15.14 o 
  -3   3   7       43.73       87.81      1.02 o 
  -2   3   7     2951.59     3066.26     15.69 o 
  -1   3   7      794.03      738.92      4.52 o 
   0   3   7      729.18      869.62      5.05 o 
   1   3   7      177.17      195.40      1.46 o 
   2   3   7       41.31       37.05      0.80 o 
   3   3   7      947.70      960.51      5.28 o 
   4   3   7       46.63       47.19      0.82 o 
   5   3   7       38.54       42.78      0.81 o 
   6   3   7      138.17      135.88      1.81 o 
   7   3   7      654.58      639.40      6.14 o 
   8   3   7      427.42      413.05      4.63 o 
   9   3   7      356.31      369.41      4.69 o 
  10   3   7      514.34      570.15      6.29 o 
  11   3   7       25.25       25.09      1.39 o 
  12   3   7      671.58      695.30      8.39 o 
  13   3   7       49.79       49.11      2.29 o 
  14   3   7     1086.88     1108.78     12.21 o 
  15   3   7       71.57       74.12      4.67 o 
  16   3   7       24.47       25.70      1.61 o 
  17   3   7      172.79      166.26      3.96 o 
  18   3   7      208.74      198.25      4.38 o 
  19   3   7       34.25       33.55      4.49 o 
  20   3   7       29.33       35.75      3.59 o 
 -21   4   7       44.47       51.67      4.32 o 
 -20   4   7       12.33       16.97      2.69 o 
 -19   4   7       56.61       52.73      5.33 o 
 -18   4   7       43.02       44.08      2.59 o 
 -17   4   7       44.78       41.55      2.50 o 
 -16   4   7        7.92        7.73      1.39 o 
 -15   4   7      540.72      545.79      7.38 o 
 -14   4   7      305.50      300.37      6.21 o 
 -13   4   7       92.87       94.94      2.59 o 
 -12   4   7     1267.77     1148.74     11.07 o 
 -11   4   7        1.74        2.21      0.70 o 
 -10   4   7        7.14       15.03      1.02 o 
  -9   4   7        1.73        2.81      0.75 o 
  -8   4   7     5268.42     4943.81     37.31 o 
  -7   4   7      307.07      303.33      3.37 o 
  -6   4   7     1728.33     1760.76     12.14 o 
  -5   4   7      798.57      697.55      4.82 o 
  -4   4   7      408.67      420.53      2.73 o 
  -3   4   7      107.43       92.78      1.02 o 
  -2   4   7      499.05      623.77      3.40 o 
  -1   4   7       35.20       51.69      0.81 o 
   0   4   7       60.24       62.53      0.88 o 
   1   4   7      414.24      418.06      2.53 o 
   2   4   7      230.83      265.25      1.84 o 
   3   4   7       10.18        4.47      0.36 o 
   4   4   7      142.72      149.13      1.65 o 
   5   4   7       67.79       90.82      1.27 o 
   6   4   7      355.48      372.66      3.29 o 
   7   4   7      533.48      506.54      4.55 o 
   8   4   7      434.76      449.46      4.73 o 
   9   4   7      304.64      272.04      3.35 o 
  10   4   7      718.48      708.95      7.09 o 
  11   4   7        1.28        3.74      0.96 o 
  12   4   7        2.07        1.47      0.84 o 
  13   4   7      159.62      170.89      3.83 o 
  14   4   7       61.79       58.57      2.51 o 
  15   4   7      570.15      557.14      8.30 o 
  16   4   7       32.98       37.54      2.16 o 
  17   4   7      112.72      112.95      3.83 o 
  18   4   7        1.13        1.63      1.62 o 
  19   4   7       10.33        9.59      2.05 o 
  20   4   7       29.17       25.09      2.87 o 
 -21   5   7      123.46      121.40      8.91 o 
 -20   5   7        3.64        5.82      2.44 o 
 -19   5   7      310.89      311.72      9.16 o 
 -18   5   7       65.09       62.80      3.15 o 
 -17   5   7        7.87        6.86      1.72 o 
 -16   5   7        8.02        8.77      1.80 o 
 -15   5   7      464.89      442.92     10.82 o 
 -14   5   7        2.22        0.53      1.08 o 
 -13   5   7      238.10      230.55      3.79 o 
 -12   5   7      144.40      141.94      2.55 o 
 -11   5   7       98.20       96.06      3.19 o 
 -10   5   7      324.24      270.47      3.67 o 
  -9   5   7     1583.81     1489.43     12.44 o 
  -8   5   7       71.17       64.65      1.69 o 
  -7   5   7      266.53      322.54      3.58 o 
  -6   5   7      130.51      129.72      1.91 o 
  -5   5   7     1253.97     1200.07      7.29 o 
  -4   5   7       35.12       29.57      0.70 o 
  -3   5   7      492.77      493.09      2.98 o 
  -2   5   7      295.43      312.50      2.06 o 
  -1   5   7       15.50        8.78      0.41 o 
   0   5   7       18.36        6.14      0.39 o 
   1   5   7       29.23       41.07      0.73 o 
   2   5   7       38.92       42.80      0.85 o 
   3   5   7      329.87      327.83      2.49 o 
   4   5   7        0.14       -0.37      0.41 o 
   5   5   7      139.73      121.86      1.82 o 
   6   5   7      726.88      741.25      5.39 o 
   7   5   7     1083.43     1113.29      7.94 o 
   8   5   7       14.60       17.18      0.96 o 
   9   5   7      108.75       97.54      1.98 o 
  10   5   7       36.70       40.34      1.58 o 
  11   5   7      824.89      835.53      8.31 o 
  12   5   7        2.26        4.08      1.05 o 
  13   5   7        2.10        3.79      1.11 o 
  14   5   7       20.58       20.06      1.85 o 
  15   5   7      182.30      173.76      4.37 o 
  16   5   7        0.00        0.64      1.25 o 
  17   5   7       93.48       86.86      2.96 o 
  18   5   7       68.00       65.55      3.14 o 
  19   5   7      122.59      111.66      4.82 o 
 -20   6   7       16.52       20.73      3.29 o 
 -19   6   7        7.96        5.71      2.44 o 
 -18   6   7      133.47      134.76      4.62 o 
 -17   6   7      145.05      142.51      4.67 o 
 -16   6   7      106.46      107.18      4.07 o 
 -15   6   7      377.60      395.73      7.91 o 
 -14   6   7      225.39      216.51      6.33 o 
 -13   6   7        2.58        3.22      1.07 o 
 -12   6   7      537.50      518.34      6.02 o 
 -11   6   7      114.96      122.86      2.66 o 
 -10   6   7       75.29       67.63      2.07 o 
  -9   6   7      131.90      129.13      2.74 o 
  -8   6   7      181.13      190.84      3.72 o 
  -7   6   7       46.39       39.61      1.27 o 
  -6   6   7      501.59      539.51      4.26 o 
  -5   6   7        0.61        0.22      0.44 o 
  -4   6   7       71.69       77.59      1.11 o 
  -3   6   7      627.41      527.56      3.30 o 
  -2   6   7        0.52        1.96      0.38 o 
  -1   6   7      238.02      272.19      1.97 o 
   0   6   7        2.94        1.60      0.36 o 
   1   6   7      174.72      202.17      1.71 o 
   2   6   7       47.31       49.67      0.93 o 
   3   6   7     2027.04     2026.54     11.41 o 
   4   6   7      184.96      213.25      2.19 o 
   5   6   7      533.95      557.95      4.62 o 
   6   6   7       84.37       73.59      1.51 o 
   7   6   7     2603.44     2563.65     16.41 o 
   8   6   7      731.62      691.87      5.61 o 
   9   6   7     1207.26     1165.64      9.21 o 
  10   6   7      460.11      455.69      4.62 o 
  11   6   7        0.47        2.39      0.85 o 
  12   6   7      382.96      385.75      4.86 o 
  13   6   7       63.33       58.01      2.72 o 
  14   6   7       41.31       41.87      2.33 o 
  15   6   7      392.09      397.02      6.47 o 
  16   6   7        6.89        8.28      1.74 o 
  17   6   7       14.98       17.27      3.69 o 
  18   6   7       12.17       14.74      2.57 o 
  19   6   7       49.55       56.78      4.12 o 
 -20   7   7       10.10        8.15      2.89 o 
 -19   7   7       23.97       32.36      5.91 o 
 -18   7   7        3.43        2.30      2.46 o 
 -17   7   7      360.73      362.90      8.02 o 
 -16   7   7      171.57      166.72      5.79 o 
 -15   7   7       30.97       28.90      2.66 o 
 -14   7   7       39.64       37.34      2.63 o 
 -13   7   7      290.09      287.13      4.32 o 
 -12   7   7       20.85       16.36      1.41 o 
 -11   7   7       13.86       12.78      1.33 o 
 -10   7   7       54.76       52.69      2.01 o 
  -9   7   7      196.15      196.03      3.58 o 
  -8   7   7      614.57      578.37      5.96 o 
  -7   7   7      311.50      321.13      3.49 o 
  -6   7   7      678.40      586.53      4.70 o 
  -5   7   7       15.35       13.99      0.68 o 
  -4   7   7     2291.54     2234.83     12.10 o 
  -3   7   7       47.54       26.89      0.79 o 
  -2   7   7        0.07        1.07      0.42 o 
  -1   7   7        1.39        2.68      0.45 o 
   0   7   7      171.58      160.65      1.72 o 
   1   7   7     1002.27      938.92      5.47 o 
   2   7   7        0.10        0.04      0.44 o 
   3   7   7     1297.89     1253.26      7.38 o 
   4   7   7       23.24       29.47      1.28 o 
   5   7   7        0.44       -0.23      0.63 o 
   6   7   7       27.78       26.26      1.14 o 
   7   7   7      487.48      465.82      4.46 o 
   8   7   7      144.23      138.64      2.33 o 
   9   7   7      235.36      210.69      3.29 o 
  10   7   7       97.78       92.22      2.59 o 
  11   7   7       41.71       35.08      1.45 o 
  12   7   7      346.60      334.53      6.15 o 
  13   7   7        2.64        3.15      1.44 o 
  14   7   7      677.97      670.42     10.49 o 
  15   7   7       27.66       27.28      2.38 o 
  16   7   7      124.44      114.68     11.46 o 
  17   7   7       57.69       55.39      3.88 o 
  18   7   7        3.24        5.91      2.46 o 
 -19   8   7        5.28        4.24      2.70 o 
 -18   8   7      267.74      274.97      9.83 o 
 -17   8   7        5.07        3.56      2.51 o 
 -16   8   7      513.17      520.44     10.30 o 
 -15   8   7       16.76       11.23      1.78 o 
 -14   8   7      478.31      467.11      8.07 o 
 -13   8   7        2.02        1.18      1.24 o 
 -12   8   7      838.41      827.44      9.43 o 
 -11   8   7       89.33       98.99      2.90 o 
 -10   8   7        5.58       13.60      1.45 o 
  -9   8   7       58.37       58.46      1.94 o 
  -8   8   7      807.61      792.88      7.72 o 
  -7   8   7       70.73       74.17      1.85 o 
  -6   8   7      374.54      344.96      3.57 o 
  -5   8   7      140.95      132.91      1.75 o 
  -4   8   7     1975.80     1696.11      9.43 o 
  -3   8   7       20.66       22.60      0.85 o 
  -2   8   7        0.75        4.90      0.60 o 
  -1   8   7        7.10        3.01      0.59 o 
   0   8   7       68.43       62.43      1.26 o 
   1   8   7     1039.66      982.73      6.39 o 
   2   8   7      347.59      341.24      3.04 o 
   3   8   7       22.22       17.98      0.82 o 
   4   8   7       56.74       54.46      1.32 o 
   5   8   7       64.13       60.04      1.62 o 
   6   8   7      364.66      358.56      3.96 o 
   7   8   7        1.50        1.45      0.79 o 
   8   8   7      227.17      216.28      3.28 o 
   9   8   7        4.50        2.62      0.94 o 
  10   8   7      382.87      382.01      4.99 o 
  11   8   7       74.12       73.94      2.38 o 
  12   8   7       46.50       46.14      2.26 o 
  13   8   7      201.11      201.03      4.45 o 
  14   8   7      101.92       95.96      3.91 o 
  15   8   7        3.15        3.17      2.52 o 
  16   8   7      275.39      277.69      8.35 o 
  17   8   7       26.55       36.37      4.08 o 
 -18   9   7       23.88       21.40      3.97 o 
 -17   9   7       10.72       10.34      3.19 o 
 -16   9   7       24.57       19.19      3.69 o 
 -15   9   7        0.48        0.21      1.66 o 
 -14   9   7       32.67       34.97      2.91 o 
 -13   9   7      143.37      145.19      5.66 o 
 -12   9   7       96.04       99.54      3.44 o 
 -11   9   7      167.16      163.55      4.89 o 
 -10   9   7      146.12      145.96      3.36 o 
  -9   9   7       20.90       19.99      1.51 o 
  -8   9   7        2.58        3.16      1.06 o 
  -7   9   7      103.66      121.08      2.32 o 
  -6   9   7      100.54      101.38      1.90 o 
  -5   9   7        0.73        1.70      0.59 o 
  -4   9   7      279.66      284.77      3.02 o 
  -3   9   7       34.17       25.29      0.97 o 
  -2   9   7        1.44        1.80      0.63 o 
  -1   9   7      102.83      118.72      1.83 o 
   0   9   7       13.89        7.55      0.86 o 
   1   9   7        1.43        1.41      0.66 o 
   2   9   7      271.83      260.78      3.03 o 
   3   9   7      134.03      133.07      1.90 o 
   4   9   7       33.03       32.88      1.28 o 
   5   9   7        4.11        3.72      0.82 o 
   6   9   7       23.10       20.82      1.28 o 
   7   9   7        0.05        0.23      0.84 o 
   8   9   7      620.03      599.96      6.49 o 
   9   9   7       29.47       26.38      1.56 o 
  10   9   7      427.04      421.65      5.61 o 
  11   9   7       49.15       48.00      2.02 o 
  12   9   7      398.70      402.26      6.52 o 
  13   9   7       38.43       30.90      2.15 o 
  14   9   7      800.14      825.74     12.56 o 
  15   9   7        2.80        2.92      2.33 o 
  16   9   7      136.83      141.93      6.30 o 
  17   9   7      114.87      113.56      6.63 o 
 -17  10   7       32.43       37.38      4.72 o 
 -16  10   7       18.88       27.60      2.69 o 
 -15  10   7      440.75      434.89     10.08 o 
 -14  10   7        1.41        1.41      1.34 o 
 -13  10   7      201.11      203.63      4.91 o 
 -12  10   7       32.15       27.99      2.39 o 
 -11  10   7      385.83      395.40      7.22 o 
 -10  10   7       11.30       12.46      1.69 o 
  -9  10   7       56.76       49.08      2.17 o 
  -8  10   7      273.53      274.86      3.95 o 
  -7  10   7      103.78      107.88      2.33 o 
  -6  10   7       37.02       39.25      1.66 o 
  -5  10   7      157.23      148.80      2.35 o 
  -4  10   7      312.26      300.22      3.49 o 
  -3  10   7       86.78       74.21      1.66 o 
  -2  10   7        0.07        0.78      0.73 o 
  -1  10   7        0.15        1.07      0.73 o 
   0  10   7       13.25       11.13      0.99 o 
   1  10   7      652.19      642.46      5.75 o 
   2  10   7       25.29       25.22      1.30 o 
   3  10   7      885.15      879.80      6.91 o 
   4  10   7      138.41      126.41      2.47 o 
   5  10   7      305.78      306.72      3.82 o 
   6  10   7       79.66       72.41      2.04 o 
   7  10   7      936.09      940.55      8.61 o 
   8  10   7       15.40       14.37      1.39 o 
   9  10   7       53.63       48.95      2.22 o 
  10  10   7       10.76       11.42      1.53 o 
  11  10   7      413.24      395.72      5.65 o 
  12  10   7       10.59        8.56      1.78 o 
  13  10   7      324.29      329.65      6.49 o 
  14  10   7       15.19       13.61      2.40 o 
  15  10   7       41.81       41.19      4.65 o 
  16  10   7      204.63      220.83      9.28 o 
 -16  11   7       61.92       68.33      4.02 o 
 -15  11   7       23.83       25.99      3.31 o 
 -14  11   7       29.39       28.42      2.76 o 
 -13  11   7      810.10      852.24     11.86 o 
 -12  11   7       15.86       18.21      2.11 o 
 -11  11   7        4.64        6.32      1.62 o 
 -10  11   7      534.60      535.66      8.78 o 
  -9  11   7       78.21       79.72      2.66 o 
  -8  11   7       77.35       81.05      2.60 o 
  -7  11   7      492.65      499.12      6.95 o 
  -6  11   7        0.00        0.89      0.94 o 
  -5  11   7        0.40        1.86      1.02 o 
  -4  11   7       15.84       15.79      1.26 o 
  -3  11   7        1.02        2.29      0.89 o 
  -2  11   7      449.53      447.61      5.44 o 
  -1  11   7       48.15       43.23      1.65 o 
   0  11   7      143.73      146.73      2.69 o 
   1  11   7      161.22      163.46      2.84 o 
   2  11   7       13.28       12.39      1.21 o 
   3  11   7      409.90      398.61      4.99 o 
   4  11   7       45.26       43.49      1.80 o 
   5  11   7      237.00      228.02      4.03 o 
   6  11   7       80.66       74.91      2.51 o 
   7  11   7       76.75       74.66      2.99 o 
   8  11   7       62.82       60.49      2.32 o 
   9  11   7       92.59       91.75      2.85 o 
  10  11   7      160.50      159.89      3.74 o 
  11  11   7      131.66      127.11      3.39 o 
  12  11   7       10.06        7.85      1.83 o 
  13  11   7        8.96        8.87      2.34 o 
  14  11   7        0.05        2.88      2.05 o 
 -15  12   7        0.04       -0.19      2.41 o 
 -14  12   7       15.92       11.96      3.26 o 
 -13  12   7       20.02       15.75      2.82 o 
 -12  12   7       81.84       74.06      3.74 o 
 -11  12   7       47.72       49.69      3.37 o 
 -10  12   7        1.46        2.77      1.83 o 
  -9  12   7       43.84       49.21      3.46 o 
  -8  12   7      622.54      630.71      8.61 o 
  -7  12   7      178.73      168.50      5.61 o 
  -6  12   7      373.51      381.37      5.09 o 
  -5  12   7        0.39        3.85      1.23 o 
  -4  12   7      207.09      210.34      3.72 o 
  -3  12   7       39.05       42.47      1.77 o 
  -2  12   7      106.43      117.84      2.84 o 
  -1  12   7       20.29       22.15      1.52 o 
   0  12   7      322.60      347.36      6.36 o 
   1  12   7      149.39      142.88      3.51 o 
   2  12   7       36.53       29.66      1.72 o 
   3  12   7       37.81       33.29      1.87 o 
   4  12   7      111.65      104.84      3.89 o 
   5  12   7        1.00        1.67      1.42 o 
   6  12   7       59.99       61.75      2.67 o 
   7  12   7       69.20       63.59      2.74 o 
   8  12   7       23.67       24.30      2.37 o 
   9  12   7      326.86      332.82      6.34 o 
  10  12   7        0.71        2.75      1.67 o 
  11  12   7       25.95       25.14      2.68 o 
  12  12   7       24.92       23.01      2.51 o 
  13  12   7       13.25       13.82      2.97 o 
 -13  13   7        5.12        4.99      2.43 o 
 -12  13   7       77.00       71.95      4.46 o 
 -11  13   7       20.92       19.76      3.01 o 
 -10  13   7      333.80      353.77      7.56 o 
  -9  13   7       26.25       29.37      2.63 o 
  -8  13   7       67.05       67.15      3.06 o 
  -7  13   7       17.95       12.78      1.94 o 
  -6  13   7       48.96       45.97      2.51 o 
  -5  13   7       60.34       67.19      3.00 o 
  -4  13   7        4.76        3.23      1.43 o 
  -3  13   7      148.22      148.85      3.02 o 
  -2  13   7      690.71      697.33      7.55 o 
  -1  13   7       41.58       39.94      2.93 o 
   0  13   7        1.10        0.66      1.28 o 
   1  13   7       40.22       43.03      2.11 o 
   2  13   7      179.54      172.86      4.01 o 
   3  13   7        0.53        2.87      1.44 o 
   4  13   7       60.48       64.35      4.09 o 
   5  13   7       68.96       67.04      2.85 o 
   6  13   7      232.13      230.02      5.15 o 
   7  13   7        1.16        1.68      1.68 o 
   8  13   7      354.11      353.81      7.70 o 
   9  13   7       17.05       12.18      2.57 o 
  10  13   7       50.68       53.75      3.91 o 
  11  13   7       18.08       19.77      2.89 o 
 -11  14   7       27.63       30.17      3.41 o 
 -10  14   7       60.12       63.56      3.76 o 
  -9  14   7        9.46        6.92      2.27 o 
  -8  14   7      532.47      554.09     11.27 o 
  -7  14   7        9.27       11.00      2.07 o 
  -6  14   7      581.82      587.12      8.81 o 
  -5  14   7      233.26      246.15      4.75 o 
  -4  14   7      230.18      245.68      4.79 o 
  -3  14   7       61.86       60.55      2.75 o 
  -2  14   7       34.54       40.15      2.34 o 
  -1  14   7      183.17      195.67      4.40 o 
   0  14   7       24.91       25.31      2.12 o 
   1  14   7       98.59      103.32      3.60 o 
   2  14   7      126.37      125.77      3.58 o 
   3  14   7        0.71        0.62      1.50 o 
   4  14   7        0.31       -0.81      1.64 o 
   5  14   7       23.97       23.59      2.25 o 
   6  14   7        6.05       10.01      2.21 o 
   7  14   7      203.26      198.60      5.44 o 
   8  14   7       69.35       70.35      3.62 o 
   9  14   7        1.60        1.46      2.46 o 
  -8  15   7       66.10       62.96      3.62 o 
  -7  15   7      113.70      103.63      5.91 o 
  -6  15   7       13.38       10.96      2.47 o 
  -5  15   7      283.21      294.75      6.48 o 
  -4  15   7      107.43      111.02      3.46 o 
  -3  15   7       38.89       41.35      3.32 o 
  -2  15   7      161.07      156.47      6.17 o 
  -1  15   7        5.72        7.14      1.80 o 
   0  15   7       20.80       23.62      2.26 o 
   1  15   7       10.77       10.65      2.28 o 
   2  15   7       38.42       34.56      2.76 o 
   3  15   7      142.74      154.77      5.11 o 
   4  15   7      162.05      154.26      5.16 o 
   5  15   7      444.46      453.61      8.37 o 
   6  15   7      151.78      147.04      4.94 o 
 -22   0   8        4.97        8.97      3.26 o 
 -20   0   8        6.05        5.59      2.35 o 
 -18   0   8       96.12       83.50      4.31 o 
 -16   0   8      296.91      280.48      6.14 o 
 -14   0   8     2500.42     2373.83     34.09 o 
 -12   0   8      498.74      495.46      8.24 o 
 -10   0   8        1.18        7.64      3.72 o 
  -8   0   8       32.94       25.74      1.39 o 
  -6   0   8      396.43      589.53      7.74 o 
  -4   0   8      137.31      152.41      2.48 o 
  -2   0   8     1128.29     1178.35     11.75 o 
   0   0   8     1234.32     1474.56     15.99 o 
   2   0   8     5106.47     5423.82     43.29 o 
   4   0   8      638.12      682.23      6.33 o 
   6   0   8     2347.49     2263.81     23.87 o 
   8   0   8      464.93      427.71      5.62 o 
  10   0   8      332.97      325.09      6.68 o 
  12   0   8       94.04      105.14      4.10 o 
  14   0   8       32.58       31.18      2.03 o 
  16   0   8      237.46      241.41      7.71 o 
  18   0   8        1.60        3.46      1.82 o 
  20   0   8        0.63        2.92      2.19 o 
 -22   1   8       53.56       58.14     10.53 o 
 -21   1   8       20.42       21.11      2.81 o 
 -20   1   8      465.25      472.56      8.07 o 
 -19   1   8       60.26       64.84      2.85 o 
 -18   1   8      154.01      149.87      5.47 o 
 -17   1   8       16.89       17.39      1.46 o 
 -16   1   8       72.78       63.63      2.48 o 
 -15   1   8        7.55        5.54      0.99 o 
 -14   1   8     1524.40     1478.28     14.27 o 
 -13   1   8      340.25      319.45      4.44 o 
 -12   1   8     1622.05     1474.23     13.72 o 
 -11   1   8       38.25       42.54      1.24 o 
 -10   1   8      324.08      249.01      3.06 o 
  -9   1   8      581.07      540.95      5.21 o 
  -8   1   8      502.36      468.16      4.69 o 
  -7   1   8        4.48        7.29      0.64 o 
  -6   1   8     1085.02     1066.59      8.82 o 
  -5   1   8     2056.92     2230.78     16.77 o 
  -4   1   8      642.73      822.18      5.82 o 
  -3   1   8      565.78      588.48      3.90 o 
  -2   1   8       62.02       67.68      1.09 o 
  -1   1   8     2047.22     2176.42     14.07 o 
   0   1   8      177.16      105.50      1.47 o 
   1   1   8       57.41       62.50      0.88 o 
   2   1   8       62.58       31.80      0.77 o 
   3   1   8     1012.29     1006.74      6.38 o 
   4   1   8      361.76      368.75      2.87 o 
   5   1   8      468.89      473.93      3.31 o 
   6   1   8       11.75       16.24      0.71 o 
   7   1   8     1720.05     1897.82     34.76 o 
   8   1   8       43.45       90.30      1.65 o 
   9   1   8      299.42      301.49      3.49 o 
  10   1   8       39.43       23.01      1.36 o 
  11   1   8        2.74        0.70      0.84 o 
  12   1   8      225.47      248.59      4.01 o 
  13   1   8      520.42      519.08      7.01 o 
  14   1   8      281.82      282.21      4.61 o 
  15   1   8      167.84      176.59      6.53 o 
  16   1   8       90.63       92.73      4.61 o 
  17   1   8        3.16        2.25      1.23 o 
  18   1   8       94.16       99.20      3.65 o 
  19   1   8       58.11       67.70      3.59 o 
  20   1   8      110.95      104.47      4.42 o 
 -22   2   8       13.07       13.16      2.50 o 
 -21   2   8       46.04       43.23      3.47 o 
 -20   2   8      127.15      142.22      4.70 o 
 -19   2   8       35.04       32.39      2.27 o 
 -18   2   8      176.04      185.94      4.60 o 
 -17   2   8        7.26        5.98      1.44 o 
 -16   2   8      220.38      206.22      3.82 o 
 -15   2   8       52.89       49.96      2.01 o 
 -14   2   8        7.86        7.37      1.07 o 
 -13   2   8        0.71        1.09      0.83 o 
 -12   2   8      137.46      122.33      2.24 o 
 -11   2   8      272.95      256.64      2.92 o 
 -10   2   8       10.43        7.76      0.79 o 
  -9   2   8       17.86       18.51      0.97 o 
  -8   2   8      526.65      533.93      5.25 o 
  -7   2   8     1710.22     1534.90     11.28 o 
  -6   2   8      337.29      358.49      3.95 o 
  -5   2   8     1548.72     1393.82      9.47 o 
  -4   2   8      487.32      459.15      3.05 o 
  -3   2   8     1508.15     1604.27      8.25 o 
  -2   2   8      337.00      371.67      3.04 o 
  -1   2   8      392.31      476.66      3.60 o 
   0   2   8     1867.26     2160.42     11.98 o 
   1   2   8      773.21      787.17      4.51 o 
   2   2   8       15.30       27.12      0.65 o 
   3   2   8      232.71      256.76      2.32 o 
   4   2   8       80.56       87.97      1.23 o 
   5   2   8        3.53        5.21      0.45 o 
   6   2   8       52.97       74.32      1.41 o 
   7   2   8     1733.12     1865.12     15.69 o 
   8   2   8     5836.55     6081.81     47.30 o 
   9   2   8       57.00       48.91      2.28 o 
  10   2   8       11.12       17.28      1.23 o 
  11   2   8      286.67      319.79      4.80 o 
  12   2   8      245.30      228.82      3.95 o 
  13   2   8      359.74      368.53      5.36 o 
  14   2   8      130.15      133.18      3.09 o 
  15   2   8       58.13       62.38      3.90 o 
  16   2   8        0.28        8.11      6.63 o 
  17   2   8      555.25      567.00      8.75 o 
  18   2   8       55.53       54.46      2.57 o 
  19   2   8        0.69        1.42      1.58 o 
  20   2   8       46.24       48.23      3.32 o 
 -22   3   8       14.45       13.88      5.52 o 
 -21   3   8       41.91       43.68      3.57 o 
 -20   3   8       28.42       28.12      3.08 o 
 -19   3   8        4.28        6.12      1.67 o 
 -18   3   8        1.90        2.45      1.45 o 
 -17   3   8      137.60      124.62      6.00 o 
 -16   3   8       17.64       18.21      1.62 o 
 -15   3   8     1320.57     1319.21     18.31 o 
 -14   3   8       24.35       28.45      1.62 o 
 -13   3   8      415.64      381.75      5.42 o 
 -12   3   8      730.66      700.86      7.43 o 
 -11   3   8      727.81      656.61      6.29 o 
 -10   3   8      125.57      119.32      2.19 o 
  -9   3   8      569.56      556.19      5.57 o 
  -8   3   8     2933.89     2803.43     21.05 o 
  -7   3   8       46.74       49.49      1.28 o 
  -6   3   8      329.24      309.17      3.09 o 
  -5   3   8      247.77      258.79      2.19 o 
  -4   3   8     2709.47     2853.72     14.60 o 
  -3   3   8     1453.02     1551.08      7.89 o 
  -2   3   8      682.39      853.72      4.77 o 
  -1   3   8      333.40      436.33      3.15 o 
   0   3   8      544.54      678.57      3.98 o 
   1   3   8     2796.94     3117.82     14.36 o 
   2   3   8      256.10      298.29      2.17 o 
   3   3   8     2268.73     2325.26     11.53 o 
   4   3   8      419.23      505.63      3.51 o 
   5   3   8      135.76      123.18      1.62 o 
   6   3   8        0.04        2.19      0.54 o 
   7   3   8      389.27      461.11      5.52 o 
   8   3   8     2258.67     2439.36     20.22 o 
   9   3   8       98.69       88.97      1.71 o 
  10   3   8      430.27      425.58      5.28 o 
  11   3   8        6.99        7.97      1.14 o 
  12   3   8       25.22       21.84      1.47 o 
  13   3   8      540.50      538.75      7.19 o 
  14   3   8        0.24        0.43      0.95 o 
  15   3   8      277.30      280.06      5.59 o 
  16   3   8        7.75        7.34      1.41 o 
  17   3   8        2.49        2.56      1.15 o 
  18   3   8        0.50        0.42      1.58 o 
  19   3   8       25.40       27.55      2.62 o 
  20   3   8        8.24        6.29      2.04 o 
 -21   4   8        0.03        1.67      2.76 o 
 -20   4   8       63.76       68.43      4.42 o 
 -19   4   8       98.99       98.22      3.81 o 
 -18   4   8      178.87      171.48      6.42 o 
 -17   4   8      507.45      532.21      9.09 o 
 -16   4   8      478.71      464.45      8.25 o 
 -15   4   8       57.10       49.74      2.74 o 
 -14   4   8      517.20      499.97      6.81 o 
 -13   4   8      131.03      131.94      3.54 o 
 -12   4   8       20.45       20.66      1.09 o 
 -11   4   8       18.48       14.22      1.03 o 
 -10   4   8        1.56        1.25      0.72 o 
  -9   4   8     4957.47     4634.16     35.31 o 
  -8   4   8     1853.39     1725.58     13.92 o 
  -7   4   8     3531.95     3512.23     24.69 o 
  -6   4   8       10.45        5.47      0.52 o 
  -5   4   8      530.15      565.91      3.72 o 
  -4   4   8     1996.86     1983.11     10.50 o 
  -3   4   8       25.01       29.22      0.76 o 
  -2   4   8      363.38      369.48      2.40 o 
  -1   4   8      376.91      334.74      2.34 o 
   0   4   8      621.09      715.85      3.85 o 
   1   4   8      473.68      642.36      3.55 o 
   2   4   8       37.29       29.02      0.63 o 
   3   4   8        5.53        9.70      0.47 o 
   4   4   8       13.67       26.37      0.77 o 
   5   4   8        0.20        1.95      0.46 o 
   6   4   8      669.11      665.25      5.67 o 
   7   4   8      243.87      234.55      2.80 o 
   8   4   8       28.05       30.10      1.15 o 
   9   4   8      115.26      129.69      2.39 o 
  10   4   8      910.26      917.51      9.76 o 
  11   4   8      193.77      197.79      4.20 o 
  12   4   8        3.40        2.38      0.96 o 
  13   4   8       45.07       45.94      2.06 o 
  14   4   8      229.73      236.13      4.79 o 
  15   4   8       48.49       41.67      2.30 o 
  16   4   8       19.65       20.17      1.83 o 
  17   4   8       32.14       33.53      2.24 o 
  18   4   8       70.10       73.56      7.74 o 
  19   4   8        0.90        1.11      1.78 o 
 -21   5   8        3.12        5.31      2.49 o 
 -20   5   8       43.57       29.95      3.46 o 
 -19   5   8       22.94       25.27      5.75 o 
 -18   5   8       45.44       43.97      2.85 o 
 -17   5   8       60.92       58.97      3.10 o 
 -16   5   8      183.86      171.98      5.93 o 
 -15   5   8       60.02       56.90      3.88 o 
 -14   5   8        0.62        0.55      0.89 o 
 -13   5   8      217.43      208.02      3.70 o 
 -12   5   8      755.74      729.64      7.50 o 
 -11   5   8      196.90      176.18      3.11 o 
 -10   5   8     1729.74     1703.24     14.09 o 
  -9   5   8       16.52       10.45      1.38 o 
  -8   5   8     1826.57     1765.75     13.64 o 
  -7   5   8     2455.19     2295.74     17.78 o 
  -6   5   8       50.42       37.69      1.39 o 
  -5   5   8        0.12        1.47      0.44 o 
  -4   5   8     2391.47     2271.14     11.62 o 
  -3   5   8        6.63       13.78      0.53 o 
  -2   5   8       21.42       26.03      0.63 o 
  -1   5   8      142.67      138.70      1.31 o 
   0   5   8       17.92       17.50      0.61 o 
   1   5   8      353.15      413.43      2.77 o 
   2   5   8      148.36      126.98      1.36 o 
   3   5   8      110.47      142.78      1.61 o 
   4   5   8       73.69       67.34      1.21 o 
   5   5   8      221.56      210.30      2.43 o 
   6   5   8     2589.64     2440.83     15.22 o 
   7   5   8       55.19       57.57      1.37 o 
   8   5   8       97.62       81.02      1.79 o 
   9   5   8       17.45       19.66      1.05 o 
  10   5   8      617.99      620.13      5.93 o 
  11   5   8       22.58       20.96      1.32 o 
  12   5   8      443.41      466.16      6.62 o 
  13   5   8      206.15      193.71      4.59 o 
  14   5   8        0.10        3.15      1.54 o 
  15   5   8       36.49       39.88      2.41 o 
  16   5   8      137.09      134.96      4.00 o 
  17   5   8       12.57       10.20      2.25 o 
  18   5   8      652.47      670.24     11.05 o 
  19   5   8       41.69       40.09      8.37 o 
 -20   6   8      138.14      138.32      7.78 o 
 -19   6   8        1.95        2.69      2.30 o 
 -18   6   8        5.54        4.45      1.84 o 
 -17   6   8       57.73       53.60      3.21 o 
 -16   6   8      435.31      433.48      8.57 o 
 -15   6   8       15.46       15.75      2.15 o 
 -14   6   8       74.70       72.37      3.59 o 
 -13   6   8      169.38      168.04      3.62 o 
 -12   6   8      722.37      758.65      8.03 o 
 -11   6   8       93.05       97.42      2.47 o 
 -10   6   8     1449.27     1482.59     13.44 o 
  -9   6   8        0.18        0.50      0.81 o 
  -8   6   8      875.79      876.41      8.01 o 
  -7   6   8      313.75      291.30      3.34 o 
  -6   6   8       21.88       14.19      0.83 o 
  -5   6   8     1014.23      888.67      5.58 o 
  -4   6   8      924.89      979.41      5.75 o 
  -3   6   8      845.49      865.57      4.81 o 
  -2   6   8     1958.26     1849.48      8.62 o 
  -1   6   8       15.43       13.13      0.54 o 
   0   6   8      136.53      194.93      1.76 o 
   1   6   8      198.12      186.85      1.82 o 
   2   6   8      315.40      335.49      2.66 o 
   3   6   8      439.34      445.40      3.32 o 
   4   6   8      151.89      159.01      1.91 o 
   5   6   8       68.88       67.84      1.50 o 
   6   6   8     2606.93     2525.09     15.21 o 
   7   6   8       80.47       90.09      1.85 o 
   8   6   8      306.71      295.18      4.12 o 
   9   6   8      155.27      159.17      2.72 o 
  10   6   8      259.01      253.49      3.46 o 
  11   6   8      262.25      266.15      4.19 o 
  12   6   8      308.75      290.22      4.68 o 
  13   6   8       16.67       17.67      1.72 o 
  14   6   8      421.94      422.92      6.88 o 
  15   6   8       28.72       28.57      2.05 o 
  16   6   8      102.41      109.11      4.27 o 
  17   6   8       78.74       81.83      4.41 o 
  18   6   8      100.73      104.15      9.15 o 
 -20   7   8        8.77        7.51      2.80 o 
 -19   7   8        1.39        4.48      2.54 o 
 -18   7   8       18.28       15.53      5.38 o 
 -17   7   8      581.86      576.74     10.78 o 
 -16   7   8       44.10       48.82      3.27 o 
 -15   7   8     1340.97     1335.46     16.13 o 
 -14   7   8      246.98      252.12      5.43 o 
 -13   7   8      195.66      190.01      3.77 o 
 -12   7   8      281.70      300.23      4.77 o 
 -11   7   8        4.88        6.93      1.19 o 
 -10   7   8        0.65        3.41      1.06 o 
  -9   7   8      485.21      480.08      5.77 o 
  -8   7   8        6.24       10.66      1.08 o 
  -7   7   8      385.25      362.03      3.99 o 
  -6   7   8      297.46      275.38      2.92 o 
  -5   7   8      767.15      741.57      5.11 o 
  -4   7   8      230.36      208.80      2.02 o 
  -3   7   8       23.53       29.24      0.98 o 
  -2   7   8        9.75       10.23      0.60 o 
  -1   7   8      180.37      159.34      1.66 o 
   0   7   8      356.87      345.81      2.59 o 
   1   7   8      544.62      586.10      3.99 o 
   2   7   8       37.92       28.52      0.96 o 
   3   7   8       43.55       41.99      1.12 o 
   4   7   8      704.78      689.80      5.17 o 
   5   7   8      395.01      390.37      3.84 o 
   6   7   8        2.22        2.95      0.73 o 
   7   7   8      309.08      311.65      3.49 o 
   8   7   8        0.12        0.36      0.65 o 
   9   7   8       40.64       39.93      1.43 o 
  10   7   8       13.73       11.36      1.09 o 
  11   7   8      104.22       98.35      2.14 o 
  12   7   8       42.65       44.14      2.31 o 
  13   7   8       11.47       10.19      1.86 o 
  14   7   8      113.50      113.18      4.04 o 
  15   7   8       13.22       13.42      2.07 o 
  16   7   8        1.19       -0.05      1.93 o 
  17   7   8       18.56       12.94      2.66 o 
  18   7   8      156.57      157.78      6.88 o 
 -19   8   8       66.22       63.87     11.07 o 
 -18   8   8        0.19        2.05      3.85 o 
 -17   8   8       20.13       13.99      3.24 o 
 -16   8   8        9.71        8.10      2.27 o 
 -15   8   8      121.64      123.23      3.97 o 
 -14   8   8       37.20       39.48      3.27 o 
 -13   8   8      110.63      118.96      3.46 o 
 -12   8   8      104.85      104.06      3.19 o 
 -11   8   8       29.53       24.46      1.82 o 
 -10   8   8       52.90       59.26      2.64 o 
  -9   8   8      121.41      115.66      2.62 o 
  -8   8   8       78.89       52.51      1.88 o 
  -7   8   8      842.63      746.17      6.67 o 
  -6   8   8      101.37       80.34      1.73 o 
  -5   8   8      773.33      732.71      5.12 o 
  -4   8   8      334.05      291.25      2.77 o 
  -3   8   8      176.23      164.79      1.89 o 
  -2   8   8       23.43       19.38      0.87 o 
  -1   8   8      183.40      165.11      2.10 o 
   0   8   8      119.43      112.47      1.78 o 
   1   8   8       33.17       39.76      1.14 o 
   2   8   8       54.07       54.61      1.26 o 
   3   8   8        1.99        1.93      0.58 o 
   4   8   8        3.08        3.65      0.69 o 
   5   8   8      273.14      266.55      3.20 o 
   6   8   8       45.83       45.45      1.56 o 
   7   8   8      613.77      606.88      5.82 o 
   8   8   8      262.89      256.26      3.65 o 
   9   8   8      213.43      208.92      3.37 o 
  10   8   8       24.11       24.12      1.49 o 
  11   8   8      429.26      435.28      5.87 o 
  12   8   8      196.75      180.62      4.04 o 
  13   8   8      335.91      337.10      5.51 o 
  14   8   8       35.43       31.44      2.74 o 
  15   8   8       79.90       69.45      4.40 o 
  16   8   8        1.20       -0.12      1.91 o 
  17   8   8      309.88      321.69     13.29 o 
 -18   9   8        3.79        1.39      4.49 o 
 -17   9   8       11.35       11.42      6.35 o 
 -16   9   8      101.39       84.44      6.05 o 
 -15   9   8      267.50      271.62      6.23 o 
 -14   9   8       26.30       26.57      1.83 o 
 -13   9   8       13.04       11.71      1.80 o 
 -12   9   8      166.97      156.08      4.45 o 
 -11   9   8      695.56      708.63      9.46 o 
 -10   9   8        3.93        5.62      1.28 o 
  -9   9   8     2397.95     2511.69     19.51 o 
  -8   9   8       45.54       36.87      1.65 o 
  -7   9   8       27.38       32.18      1.80 o 
  -6   9   8      108.32      115.49      2.05 o 
  -5   9   8      296.85      290.81      2.96 o 
  -4   9   8      694.19      665.15      5.25 o 
  -3   9   8      122.79      106.24      1.78 o 
  -2   9   8       65.00       64.82      1.48 o 
  -1   9   8      568.07      523.85      4.37 o 
   0   9   8       89.65       75.16      1.72 o 
   1   9   8        5.39        7.41      0.84 o 
   2   9   8        0.37        0.87      0.72 o 
   3   9   8      583.08      572.36      4.63 o 
   4   9   8       73.72       67.76      1.64 o 
   5   9   8      268.52      256.36      3.26 o 
   6   9   8       20.65       19.75      1.29 o 
   7   9   8        5.26        4.14      1.01 o 
   8   9   8      302.73      302.63      4.82 o 
   9   9   8      207.65      199.91      3.62 o 
  10   9   8       12.88       10.31      1.41 o 
  11   9   8      416.12      416.43      5.57 o 
  12   9   8      152.00      149.20      3.96 o 
  13   9   8      186.14      187.75      4.33 o 
  14   9   8      190.85      184.29      6.84 o 
  15   9   8      325.36      337.30      9.71 o 
  16   9   8        1.04        0.30      2.42 o 
 -17  10   8        7.10        3.02      3.16 o 
 -16  10   8      406.21      417.19     13.20 o 
 -15  10   8       71.97       76.57      4.62 o 
 -14  10   8      218.14      203.16      4.69 o 
 -13  10   8       45.25       45.21      2.76 o 
 -12  10   8        2.57        8.61      2.65 o 
 -11  10   8        5.32        5.66      1.59 o 
 -10  10   8      867.35      867.28     10.79 o 
  -9  10   8      685.04      699.00      8.00 o 
  -8  10   8       97.73       96.61      2.50 o 
  -7  10   8        6.32        3.78      1.11 o 
  -6  10   8      114.04      104.39      2.31 o 
  -5  10   8       79.52       84.64      1.91 o 
  -4  10   8      150.97      175.32      2.68 o 
  -3  10   8      182.18      186.35      2.62 o 
  -2  10   8       91.36      102.54      1.98 o 
  -1  10   8       23.53       19.35      1.22 o 
   0  10   8        2.51        1.50      0.80 o 
   1  10   8       15.39       15.17      1.53 o 
   2  10   8      268.14      254.06      3.50 o 
   3  10   8       32.46       35.22      1.50 o 
   4  10   8       44.90       36.79      1.85 o 
   5  10   8        0.94        2.23      0.93 o 
   6  10   8      193.24      194.41      3.49 o 
   7  10   8        0.05        0.86      1.01 o 
   8  10   8        3.45        4.06      1.18 o 
   9  10   8      449.59      444.85      6.14 o 
  10  10   8       77.45       71.37      2.54 o 
  11  10   8      161.71      157.91      3.53 o 
  12  10   8        2.11        1.82      1.42 o 
  13  10   8      316.39      317.85      7.67 o 
  14  10   8      537.04      538.19     13.08 o 
  15  10   8        8.63        5.12      2.91 o 
 -16  11   8       17.50       18.52      2.82 o 
 -15  11   8       10.93       11.52      2.90 o 
 -14  11   8       41.54       46.39      3.05 o 
 -13  11   8        0.58        4.20      1.91 o 
 -12  11   8      765.02      772.42      9.54 o 
 -11  11   8      487.70      502.16      7.63 o 
 -10  11   8       10.48        9.34      1.79 o 
  -9  11   8       13.62       10.62      1.65 o 
  -8  11   8       59.96       67.93      2.49 o 
  -7  11   8      245.18      250.30      4.59 o 
  -6  11   8      329.54      334.45      4.57 o 
  -5  11   8        0.97        1.71      1.12 o 
  -4  11   8       15.13       15.27      1.45 o 
  -3  11   8       24.10       29.69      1.97 o 
  -2  11   8       63.75       72.35      2.02 o 
  -1  11   8      394.84      406.11      4.85 o 
   0  11   8      126.09      111.38      2.88 o 
   1  11   8       93.01       95.99      2.68 o 
   2  11   8      213.51      210.21      3.31 o 
   3  11   8      269.57      268.71      4.24 o 
   4  11   8      225.21      225.68      3.99 o 
   5  11   8      107.58      101.36      2.83 o 
   6  11   8      445.42      456.73      6.23 o 
   7  11   8       32.25       28.24      1.88 o 
   8  11   8       71.18       68.87      3.00 o 
   9  11   8      137.47      130.65      3.24 o 
  10  11   8      188.80      192.22      4.43 o 
  11  11   8       48.46       50.32      2.57 o 
  12  11   8      282.64      303.45      6.13 o 
  13  11   8       16.40       15.07      2.85 o 
  14  11   8       11.50        9.99      3.06 o 
 -14  12   8       12.23       13.38      1.97 o 
 -13  12   8        0.97       -0.26      1.84 o 
 -12  12   8       14.90       16.53      2.86 o 
 -11  12   8      134.33      138.90      5.02 o 
 -10  12   8      353.43      360.41      6.97 o 
  -9  12   8      219.51      214.68      4.52 o 
  -8  12   8      906.43      921.13     11.07 o 
  -7  12   8       13.88       16.31      1.89 o 
  -6  12   8      525.64      517.72      6.44 o 
  -5  12   8       44.12       41.62      1.96 o 
  -4  12   8      370.14      387.34      5.24 o 
  -3  12   8       48.31       52.25      1.91 o 
  -2  12   8      236.30      248.59      4.30 o 
  -1  12   8      255.53      267.80      4.13 o 
   0  12   8       18.10       20.88      1.68 o 
   1  12   8       60.61       64.90      2.23 o 
   2  12   8       33.00       32.82      1.77 o 
   3  12   8        4.29        4.32      1.30 o 
   4  12   8        4.73        4.09      1.52 o 
   5  12   8       70.17       66.31      2.92 o 
   6  12   8       83.36       82.50      2.99 o 
   7  12   8      295.51      296.45      5.56 o 
   8  12   8      370.48      364.53      6.68 o 
   9  12   8      110.96      108.67      4.22 o 
  10  12   8       77.15       75.06      3.50 o 
  11  12   8       98.59       92.34      4.11 o 
  12  12   8        8.49        6.07      1.99 o 
 -13  13   8        0.02        2.56      2.36 o 
 -12  13   8        0.10        1.86      2.32 o 
 -11  13   8       41.82       33.46      3.49 o 
 -10  13   8      307.09      310.12      9.17 o 
  -9  13   8       69.31       71.35      3.51 o 
  -8  13   8      287.86      295.43      5.80 o 
  -7  13   8       10.42       10.59      1.80 o 
  -6  13   8      378.81      382.17      6.67 o 
  -5  13   8       80.99       92.83      3.03 o 
  -4  13   8        0.29        0.53      1.34 o 
  -3  13   8      126.41      128.22      2.94 o 
  -2  13   8        3.61        6.23      1.38 o 
  -1  13   8       51.58       45.36      2.46 o 
   0  13   8        3.65        5.39      1.45 o 
   1  13   8      361.54      373.74      5.44 o 
   2  13   8      191.76      201.30      4.22 o 
   3  13   8      526.92      531.71      6.88 o 
   4  13   8       27.38       27.01      2.20 o 
   5  13   8       12.26       10.13      1.90 o 
   6  13   8        2.75        3.13      1.77 o 
   7  13   8        0.68        0.87      1.82 o 
   8  13   8        1.02       -0.53      1.79 o 
   9  13   8        2.76        3.58      2.23 o 
  10  13   8        9.96       14.23      2.78 o 
  11  13   8       52.40       57.86      3.89 o 
 -10  14   8       17.04       17.98      2.75 o 
  -9  14   8      135.25      141.68      6.68 o 
  -8  14   8      221.47      219.16      5.72 o 
  -7  14   8      424.90      430.34      7.42 o 
  -6  14   8       54.87       62.13      3.30 o 
  -5  14   8      259.94      268.05      5.25 o 
  -4  14   8       18.76       15.77      1.90 o 
  -3  14   8        4.53        2.10      1.85 o 
  -2  14   8       22.08       23.01      2.18 o 
  -1  14   8        9.45        9.52      1.71 o 
   0  14   8        4.40        4.29      1.74 o 
   1  14   8      112.92      108.34      3.69 o 
   2  14   8        0.01       -0.01      1.53 o 
   3  14   8        3.42        3.27      1.89 o 
   4  14   8      267.70      271.50      5.39 o 
   5  14   8        8.34        8.64      1.89 o 
   6  14   8       13.66       12.11      2.54 o 
   7  14   8      358.13      362.45      7.31 o 
   8  14   8        1.42        1.04      2.10 o 
  -7  15   8      159.15      157.20      5.00 o 
  -6  15   8       92.21       91.89      5.49 o 
  -5  15   8       13.97        9.14      2.38 o 
  -4  15   8        7.98       10.08      2.30 o 
  -3  15   8      173.00      176.37      6.67 o 
  -2  15   8      270.15      291.32      6.12 o 
  -1  15   8      238.03      251.44      5.96 o 
   0  15   8       12.23       13.52      2.35 o 
   1  15   8      255.58      266.85      8.79 o 
   2  15   8        3.70        6.42      1.93 o 
   3  15   8      129.10      126.90      4.71 o 
   4  15   8       19.06       19.36      4.05 o 
   5  15   8      123.27      126.01      6.58 o 
 -21   0   9      141.87      152.26      8.51 o 
 -19   0   9       78.52       78.38      4.52 o 
 -17   0   9      239.05      236.13     11.13 o 
 -15   0   9     1847.73     1767.72     40.86 o 
 -13   0   9       47.72       28.83      2.08 o 
 -11   0   9      729.35      586.08      8.06 o 
  -9   0   9     2746.77     2646.56     28.17 o 
  -7   0   9      376.63      374.37      5.79 o 
  -5   0   9      214.73      254.58      4.21 o 
  -3   0   9     3689.30     3789.38     27.84 o 
  -1   0   9        1.12        0.67      0.69 o 
   1   0   9      920.94     1026.80      8.25 o 
   3   0   9     2937.06     3203.30     25.21 o 
   5   0   9      361.67      548.16      5.70 o 
   7   0   9      241.25      258.02      6.66 o 
   9   0   9      191.82      155.25      2.86 o 
  11   0   9       72.51       78.51      4.92 o 
  13   0   9      417.54      434.67     10.07 o 
  15   0   9      590.02      606.90     12.92 o 
  17   0   9      840.18      827.19     18.24 o 
  19   0   9       59.44       58.42      5.05 o 
 -22   1   9        8.16        9.62      2.51 o 
 -21   1   9        0.17        1.36      2.04 o 
 -20   1   9       28.02       26.52      7.11 o 
 -19   1   9       59.23       55.34      4.07 o 
 -18   1   9       12.16        9.95      1.64 o 
 -17   1   9      273.71      270.73      5.63 o 
 -16   1   9        1.06        2.33      1.04 o 
 -15   1   9      549.85      493.44      6.24 o 
 -14   1   9       86.70       78.99      2.26 o 
 -13   1   9      482.65      455.72      5.79 o 
 -12   1   9     1505.92     1318.44     10.78 o 
 -11   1   9      200.50      204.62      2.85 o 
 -10   1   9      374.32      372.93      4.19 o 
  -9   1   9        1.97        1.12      0.69 o 
  -8   1   9     1118.67     1024.07      8.78 o 
  -7   1   9       39.13       56.16      1.55 o 
  -6   1   9       20.14       24.34      1.48 o 
  -5   1   9     1265.74     1284.94      9.27 o 
  -4   1   9     1765.47     2090.90     12.59 o 
  -3   1   9    11253.60    12527.04     63.23 o 
  -2   1   9     1687.09     2087.11     11.77 o 
  -1   1   9     1453.05     1609.08     10.84 o 
   0   1   9     1718.37     1760.14      9.85 o 
   1   1   9      624.59      644.23      3.81 o 
   2   1   9      354.04      404.17      2.66 o 
   3   1   9     3366.77     3549.40     19.33 o 
   4   1   9      567.90      633.01      4.47 o 
   5   1   9      146.88      184.81      2.00 o 
   6   1   9      230.88      267.25      2.76 o 
   7   1   9      633.91      620.13      9.79 o 
   8   1   9      309.21      354.42      5.08 o 
   9   1   9        1.60        7.63      1.40 o 
  10   1   9        2.15        1.16      0.88 o 
  11   1   9      152.12      156.70      3.51 o 
  12   1   9      178.19      179.62      3.78 o 
  13   1   9      585.56      594.15      8.03 o 
  14   1   9       25.32       25.11      1.93 o 
  15   1   9       65.65       65.97      3.34 o 
  16   1   9       18.64       21.18      1.81 o 
  17   1   9       18.10       14.90      1.72 o 
  18   1   9        3.01        4.95      1.83 o 
  19   1   9       20.60       19.88      2.47 o 
  20   1   9       52.69       56.53      3.55 o 
 -22   2   9       11.05       15.44      4.42 o 
 -21   2   9       61.81       63.16      4.11 o 
 -20   2   9      322.25      323.08      9.02 o 
 -19   2   9       74.75       71.40      3.17 o 
 -18   2   9       56.51       55.63      2.76 o 
 -17   2   9        1.14        1.46      1.39 o 
 -16   2   9      492.14      513.18      7.07 o 
 -15   2   9      349.41      344.65      5.05 o 
 -14   2   9      149.13      157.76      3.82 o 
 -13   2   9      154.13      144.64      2.99 o 
 -12   2   9      201.15      203.05      2.80 o 
 -11   2   9        6.64        4.29      0.76 o 
 -10   2   9      371.90      349.72      4.08 o 
  -9   2   9      210.76      173.55      2.68 o 
  -8   2   9      330.37      283.26      3.54 o 
  -7   2   9       10.67        8.55      0.77 o 
  -6   2   9     1722.19     1609.78     12.07 o 
  -5   2   9      118.22      107.17      1.68 o 
  -4   2   9      532.17      532.53      3.56 o 
  -3   2   9       21.55        2.81      0.49 o 
  -2   2   9      146.62      185.41      1.78 o 
  -1   2   9      842.50      875.57      5.49 o 
   0   2   9      529.90      494.19      3.14 o 
   1   2   9      838.67      905.45      5.15 o 
   2   2   9     1442.20     1372.72      7.47 o 
   3   2   9     3617.05     3904.61     19.88 o 
   4   2   9     1104.83     1219.45      8.00 o 
   5   2   9      573.92      585.64      4.71 o 
   6   2   9      848.70      780.58      6.06 o 
   7   2   9      141.45      121.66      2.21 o 
   8   2   9      613.29      567.70      6.35 o 
   9   2   9       77.41       66.51      1.65 o 
  10   2   9       40.15       48.60      1.54 o 
  11   2   9       23.30       28.99      1.56 o 
  12   2   9      676.30      687.85      8.53 o 
  13   2   9       15.23       13.25      1.39 o 
  14   2   9      519.87      505.75      7.28 o 
  15   2   9       10.20       10.87      2.89 o 
  16   2   9      129.89      127.97      3.77 o 
  17   2   9        3.66        4.88      1.44 o 
  18   2   9      533.91      542.22     11.87 o 
  19   2   9      135.44      133.55      8.69 o 
 -21   3   9        9.74       12.26      2.72 o 
 -20   3   9      284.94      277.45      8.48 o 
 -19   3   9       42.94       43.97      2.74 o 
 -18   3   9       88.98       96.09      3.61 o 
 -17   3   9       36.27       34.15      2.45 o 
 -16   3   9      106.00       97.90      3.53 o 
 -15   3   9      216.04      212.48      4.50 o 
 -14   3   9      147.97      146.96      5.27 o 
 -13   3   9       25.21       28.64      1.35 o 
 -12   3   9        0.39        0.92      0.69 o 
 -11   3   9        0.00        0.76      0.67 o 
 -10   3   9        6.65        8.95      0.91 o 
  -9   3   9      149.30      128.35      2.39 o 
  -8   3   9     2102.09     1948.15     15.39 o 
  -7   3   9        1.18        2.56      0.69 o 
  -6   3   9        0.41        2.10      0.48 o 
  -5   3   9        9.13       26.14      0.77 o 
  -4   3   9      470.07      454.60      3.20 o 
  -3   3   9       30.00       46.69      0.88 o 
  -2   3   9      944.47      922.12      5.02 o 
  -1   3   9       10.04       11.10      0.50 o 
   0   3   9      102.47      132.44      1.33 o 
   1   3   9      228.57      181.60      1.56 o 
   2   3   9        0.04        1.93      0.41 o 
   3   3   9       62.56       42.05      0.89 o 
   4   3   9     1004.48     1104.58      7.14 o 
   5   3   9      289.94      267.13      2.69 o 
   6   3   9       11.59       10.13      0.70 o 
   7   3   9       13.68       22.93      1.28 o 
   8   3   9      170.50      197.62      3.13 o 
   9   3   9       29.42       31.76      1.61 o 
  10   3   9     2744.67     2822.48     25.14 o 
  11   3   9     1291.15     1271.06     14.00 o 
  12   3   9       20.94       27.94      1.65 o 
  13   3   9       54.36       54.45      2.38 o 
  14   3   9       13.41       14.86      2.45 o 
  15   3   9        2.08        2.70      1.30 o 
  16   3   9      321.79      319.20      6.49 o 
  17   3   9        9.68        9.80      1.53 o 
  18   3   9       47.82       45.23      4.89 o 
  19   3   9        0.08        2.26      1.79 o 
 -21   4   9        0.01        2.55      2.69 o 
 -20   4   9       14.09        9.71      2.63 o 
 -19   4   9        0.08       -0.73      1.62 o 
 -18   4   9        1.79        2.09      1.56 o 
 -17   4   9      526.31      515.89      9.14 o 
 -16   4   9      279.31      276.95      6.15 o 
 -15   4   9        3.68        3.12      1.20 o 
 -14   4   9       63.96       67.80      2.64 o 
 -13   4   9      596.84      551.71      6.64 o 
 -12   4   9      214.41      227.71      3.44 o 
 -11   4   9      316.65      310.27      4.19 o 
 -10   4   9     1694.72     1694.10     13.92 o 
  -9   4   9      982.60      911.41      8.46 o 
  -8   4   9     4193.73     3895.47     28.89 o 
  -7   4   9     2025.19     1914.00     14.47 o 
  -6   4   9      745.58      733.75      5.84 o 
  -5   4   9       67.19       73.68      1.31 o 
  -4   4   9      442.92      437.33      3.20 o 
  -3   4   9      366.44      412.48      2.78 o 
  -2   4   9       15.32       10.43      0.48 o 
  -1   4   9      754.44      734.75      4.60 o 
   0   4   9       29.01       26.88      0.66 o 
   1   4   9      303.00      318.03      2.24 o 
   2   4   9       61.82       54.72      1.03 o 
   3   4   9       16.37       18.61      0.64 o 
   4   4   9      531.64      552.78      4.23 o 
   5   4   9      428.79      407.93      3.60 o 
   6   4   9       64.09       67.84      1.35 o 
   7   4   9      374.84      338.10      3.52 o 
   8   4   9     1796.57     1775.27     13.90 o 
   9   4   9       31.23       26.87      1.29 o 
  10   4   9      194.07      196.18      4.17 o 
  11   4   9       87.78       94.81      2.30 o 
  12   4   9       29.37       26.23      1.96 o 
  13   4   9      250.11      253.63      4.76 o 
  14   4   9       12.74        8.93      1.39 o 
  15   4   9      192.75      192.39      4.25 o 
  16   4   9       52.09       50.50      2.63 o 
  17   4   9      105.75      104.46      6.20 o 
  18   4   9       74.84       76.68      8.61 o 
  19   4   9       66.85       76.98      7.38 o 
 -21   5   9       31.23       27.35      3.64 o 
 -20   5   9      171.98      198.33      7.63 o 
 -19   5   9      101.73       97.87      5.45 o 
 -18   5   9       20.85       22.25      2.55 o 
 -17   5   9      219.41      223.58      5.84 o 
 -16   5   9       52.82       52.42      3.04 o 
 -15   5   9      292.62      291.23      6.53 o 
 -14   5   9       64.25       63.10      2.23 o 
 -13   5   9        9.65       11.55      1.41 o 
 -12   5   9        1.39        1.88      1.07 o 
 -11   5   9        8.13        4.43      0.94 o 
 -10   5   9      254.54      257.73      3.78 o 
  -9   5   9      867.24      826.68      8.43 o 
  -8   5   9       80.02       72.12      2.00 o 
  -7   5   9     1844.14     1870.99     13.56 o 
  -6   5   9      294.42      264.36      2.90 o 
  -5   5   9    11990.04    12095.30     62.79 o 
  -4   5   9     3344.39     3195.83     15.58 o 
  -3   5   9     1304.19     1325.50      6.74 o 
  -2   5   9       76.78       72.42      1.05 o 
  -1   5   9        4.30        9.90      0.50 o 
   0   5   9      339.27      337.25      2.33 o 
   1   5   9      732.13      725.85      4.21 o 
   2   5   9      780.72      835.31      4.91 o 
   3   5   9       39.92       52.84      1.06 o 
   4   5   9      393.23      419.60      3.45 o 
   5   5   9      483.74      482.60      4.08 o 
   6   5   9      173.36      168.72      2.47 o 
   7   5   9       28.22       27.90      1.07 o 
   8   5   9      649.72      620.60      5.78 o 
   9   5   9     1296.00     1270.65     11.26 o 
  10   5   9      306.66      302.12      3.93 o 
  11   5   9      729.59      711.59      7.60 o 
  12   5   9        1.68        1.01      1.06 o 
  13   5   9     1156.36     1135.58     14.56 o 
  14   5   9        3.07        3.93      1.40 o 
  15   5   9       18.77       17.82      1.97 o 
  16   5   9        4.11        4.97      1.62 o 
  17   5   9        2.25        3.92      2.10 o 
  18   5   9        2.86        1.69      2.12 o 
  19   5   9       23.84       21.31      2.43 o 
 -20   6   9        0.65        4.05      2.50 o 
 -19   6   9        4.78        8.72      2.72 o 
 -18   6   9       27.36       25.21      3.48 o 
 -17   6   9      120.36      122.92      5.30 o 
 -16   6   9      274.00      264.04      6.58 o 
 -15   6   9      141.43      140.11      6.06 o 
 -14   6   9        1.53        1.04      1.22 o 
 -13   6   9      193.69      184.16      3.57 o 
 -12   6   9        0.13        1.11      0.94 o 
 -11   6   9        2.69        1.49      0.96 o 
 -10   6   9       10.86       14.15      1.31 o 
  -9   6   9      108.23       86.33      2.29 o 
  -8   6   9       14.72       11.73      1.10 o 
  -7   6   9      220.38      237.19      3.12 o 
  -6   6   9      277.86      300.25      3.12 o 
  -5   6   9     1632.77     1531.14      8.53 o 
  -4   6   9      269.58      256.94      2.28 o 
  -3   6   9      304.11      288.01      2.38 o 
  -2   6   9      441.42      448.09      3.01 o 
  -1   6   9      595.81      532.03      3.38 o 
   0   6   9       44.66       42.90      0.90 o 
   1   6   9       39.84       31.46      0.86 o 
   2   6   9      273.32      285.93      2.41 o 
   3   6   9       78.32       85.65      1.38 o 
   4   6   9        7.59       12.88      0.74 o 
   5   6   9     3909.86     3792.45     22.63 o 
   6   6   9      272.40      256.98      2.95 o 
   7   6   9      996.85      946.19      8.26 o 
   8   6   9      633.66      623.29      5.61 o 
   9   6   9       21.94       21.18      1.28 o 
  10   6   9       64.21       54.32      1.73 o 
  11   6   9        0.11        0.48      1.21 o 
  12   6   9        0.03       -0.12      1.10 o 
  13   6   9       23.63       24.16      2.50 o 
  14   6   9      121.16      120.61      3.55 o 
  15   6   9       59.91       60.01      2.75 o 
  16   6   9        9.38       10.11      1.90 o 
  17   6   9      158.51      156.53      5.97 o 
  18   6   9        4.44        1.39      3.06 o 
 -20   7   9      153.26      149.55      7.30 o 
 -19   7   9        7.71        9.39      3.09 o 
 -18   7   9       65.45       64.08      7.98 o 
 -17   7   9        0.17       -0.50      1.84 o 
 -16   7   9      530.60      502.80     10.78 o 
 -15   7   9        4.05        6.12      1.55 o 
 -14   7   9        9.43        9.38      1.75 o 
 -13   7   9      418.09      436.38      6.69 o 
 -12   7   9      131.67      141.05      3.32 o 
 -11   7   9       17.90       21.25      1.58 o 
 -10   7   9       60.87       70.79      2.39 o 
  -9   7   9       14.00       13.60      1.25 o 
  -8   7   9      693.75      622.79      6.42 o 
  -7   7   9        7.61       22.14      1.33 o 
  -6   7   9      741.03      658.88      5.61 o 
  -5   7   9     1274.23     1162.41      7.17 o 
  -4   7   9      148.89      108.97      1.63 o 
  -3   7   9      503.92      388.89      3.19 o 
  -2   7   9      672.56      610.48      4.09 o 
  -1   7   9       48.40       40.20      1.06 o 
   0   7   9      677.75      668.52      4.75 o 
   1   7   9      704.58      667.46      4.60 o 
   2   7   9       66.04       58.56      1.27 o 
   3   7   9       26.59       35.60      1.03 o 
   4   7   9      311.86      305.51      3.06 o 
   5   7   9      129.97      117.87      2.04 o 
   6   7   9        1.97        1.53      0.70 o 
   7   7   9       15.64       13.44      0.95 o 
   8   7   9        1.78        2.52      0.81 o 
   9   7   9        9.33        7.32      0.95 o 
  10   7   9      420.78      424.69      4.96 o 
  11   7   9      322.48      311.15      4.29 o 
  12   7   9       16.19       16.66      1.63 o 
  13   7   9      140.67      142.28      4.48 o 
  14   7   9      164.13      160.34      4.82 o 
  15   7   9       33.29       27.75      2.56 o 
  16   7   9      136.23      123.81      6.67 o 
  17   7   9        1.01       -0.38      1.97 o 
 -19   8   9       47.20       44.28      4.77 o 
 -18   8   9       11.87       12.57      3.37 o 
 -17   8   9       51.43       46.87      6.48 o 
 -16   8   9       82.92       79.67      4.52 o 
 -15   8   9        0.13        0.83      1.52 o 
 -14   8   9      145.56      137.26      4.74 o 
 -13   8   9        1.18        3.36      1.50 o 
 -12   8   9      704.84      728.81     11.52 o 
 -11   8   9      272.41      295.76      5.22 o 
 -10   8   9     2113.95     2135.03     19.09 o 
  -9   8   9       19.52       18.14      1.49 o 
  -8   8   9      135.36      132.66      2.60 o 
  -7   8   9       25.97       29.24      1.18 o 
  -6   8   9      743.03      804.47      6.49 o 
  -5   8   9      241.37      203.49      2.33 o 
  -4   8   9       39.26       76.73      1.33 o 
  -3   8   9       23.80        9.28      0.73 o 
  -2   8   9       95.29       84.98      1.62 o 
  -1   8   9       83.66       68.18      1.46 o 
   0   8   9      771.57      712.73      5.59 o 
   1   8   9       91.10       97.06      1.63 o 
   2   8   9      142.30      138.88      2.01 o 
   3   8   9        5.67        3.95      0.65 o 
   4   8   9       59.76       57.75      1.43 o 
   5   8   9       93.44       96.73      2.03 o 
   6   8   9      733.83      696.57      6.45 o 
   7   8   9      133.44      133.05      2.52 o 
   8   8   9        5.86        5.36      1.05 o 
   9   8   9       13.96       14.81      1.31 o 
  10   8   9      134.83      132.01      2.97 o 
  11   8   9       25.09       23.05      1.66 o 
  12   8   9       34.18       33.40      2.14 o 
  13   8   9       11.21       10.68      1.72 o 
  14   8   9       15.74       16.01      2.27 o 
  15   8   9       68.94       66.92      4.48 o 
  16   8   9       20.25       19.85      5.90 o 
  17   8   9       33.92       31.30      9.20 o 
 -18   9   9       18.60       17.48      3.77 o 
 -17   9   9        0.04        4.24      5.12 o 
 -16   9   9        0.37        4.08      1.85 o 
 -15   9   9        3.77        5.20      1.88 o 
 -14   9   9      151.55      146.66      3.87 o 
 -13   9   9      108.77      114.34      3.76 o 
 -12   9   9       55.98       54.79      2.87 o 
 -11   9   9       39.76       43.06      2.65 o 
 -10   9   9        1.45        4.52      1.32 o 
  -9   9   9       15.43       16.73      1.59 o 
  -8   9   9      233.76      233.60      3.66 o 
  -7   9   9       55.66       53.46      1.80 o 
  -6   9   9       98.36       95.65      2.23 o 
  -5   9   9     1098.25     1044.64      7.31 o 
  -4   9   9      204.86      195.72      2.61 o 
  -3   9   9      762.34      741.36      5.67 o 
  -2   9   9       22.16       24.39      1.14 o 
  -1   9   9      147.90      149.25      2.43 o 
   0   9   9     1221.29     1210.39      9.14 o 
   1   9   9       74.40       67.70      1.62 o 
   2   9   9       45.52       42.15      1.42 o 
   3   9   9      107.21       93.99      2.03 o 
   4   9   9      693.14      691.35      5.84 o 
   5   9   9       28.62       26.69      1.29 o 
   6   9   9       37.53       40.79      1.58 o 
   7   9   9        8.58        4.72      1.03 o 
   8   9   9       19.11       18.80      1.37 o 
   9   9   9       34.21       30.56      1.84 o 
  10   9   9      326.66      327.59      4.96 o 
  11   9   9      292.29      300.68      4.70 o 
  12   9   9      393.19      397.44      6.63 o 
  13   9   9      298.80      309.47      5.66 o 
  14   9   9        5.53        6.41      2.57 o 
  15   9   9       10.73       12.28      3.10 o 
  16   9   9      113.34      124.50      6.88 o 
 -17  10   9       20.20       19.01      4.11 o 
 -16  10   9      264.60      269.52      7.46 o 
 -15  10   9        4.48        5.05      2.33 o 
 -14  10   9       89.77       80.81      3.27 o 
 -13  10   9       10.83       10.69      1.96 o 
 -12  10   9      135.64      140.41      4.42 o 
 -11  10   9        5.21        5.92      1.68 o 
 -10  10   9      702.17      707.69      9.75 o 
  -9  10   9      396.89      416.22      5.97 o 
  -8  10   9        3.25        3.36      1.03 o 
  -7  10   9       49.56       50.69      2.47 o 
  -6  10   9      128.99      144.31      2.71 o 
  -5  10   9       54.35       55.57      1.75 o 
  -4  10   9       11.42       11.82      1.03 o 
  -3  10   9      294.24      292.15      3.47 o 
  -2  10   9      544.31      539.39      5.21 o 
  -1  10   9      166.20      163.35      2.92 o 
   0  10   9     1007.90      985.60      8.38 o 
   1  10   9       69.53       75.66      2.10 o 
   2  10   9        1.64        0.10      0.91 o 
   3  10   9       25.97       24.82      1.62 o 
   4  10   9        4.65        4.71      1.01 o 
   5  10   9      182.66      181.92      3.30 o 
   6  10   9       12.86       10.72      1.26 o 
   7  10   9       87.80       90.96      3.37 o 
   8  10   9       66.99       66.52      2.43 o 
   9  10   9       16.60       14.21      1.63 o 
  10  10   9       28.29       29.07      1.95 o 
  11  10   9       25.20       24.93      2.00 o 
  12  10   9      420.40      418.81      6.50 o 
  13  10   9        1.19        4.91      2.08 o 
  14  10   9        0.03       -0.92      2.47 o 
  15  10   9      316.17      318.83     11.30 o 
 -16  11   9        0.37        4.32      2.35 o 
 -15  11   9      121.81      122.92     10.00 o 
 -14  11   9      171.65      171.21      5.32 o 
 -13  11   9       69.46       67.47      3.72 o 
 -12  11   9       59.00       63.39      2.99 o 
 -11  11   9      704.51      715.98     13.52 o 
 -10  11   9       63.26       62.18      3.14 o 
  -9  11   9        0.03        5.16      1.61 o 
  -8  11   9      342.93      362.78      5.42 o 
  -7  11   9      186.95      194.02      3.89 o 
  -6  11   9      134.30      150.81      3.21 o 
  -5  11   9      550.48      566.12      6.39 o 
  -4  11   9        8.30        7.49      1.06 o 
  -3  11   9      378.36      366.31      4.64 o 
  -2  11   9      134.47      134.88      2.83 o 
  -1  11   9        1.66        1.70      1.02 o 
   0  11   9      132.94      149.33      2.83 o 
   1  11   9      789.30      822.44      8.61 o 
   2  11   9     1546.74     1546.32     12.40 o 
   3  11   9      310.06      317.40      4.81 o 
   4  11   9      394.61      404.78      5.45 o 
   5  11   9      105.77      114.14      3.14 o 
   6  11   9        8.20        6.15      1.45 o 
   7  11   9        1.46        2.06      1.26 o 
   8  11   9       19.05       17.10      1.69 o 
   9  11   9      219.96      217.10      4.31 o 
  10  11   9        2.83        2.21      1.45 o 
  11  11   9       12.39       12.94      2.15 o 
  12  11   9      247.17      254.34      7.34 o 
  13  11   9       34.09       34.81      3.57 o 
 -14  12   9       34.97       39.16      3.54 o 
 -13  12   9       38.98       42.61      3.56 o 
 -12  12   9       27.60       31.47      3.25 o 
 -11  12   9       82.76       82.35      4.11 o 
 -10  12   9        1.08        1.40      1.76 o 
  -9  12   9      390.46      410.65      6.78 o 
  -8  12   9       58.49       61.67      4.02 o 
  -7  12   9      237.92      239.62      4.98 o 
  -6  12   9        0.03        2.59      1.26 o 
  -5  12   9        0.16        0.49      1.34 o 
  -4  12   9      437.23      452.96      6.43 o 
  -3  12   9      104.46      106.32      2.77 o 
  -2  12   9      445.61      466.35      6.18 o 
  -1  12   9        0.38        0.65      1.15 o 
   0  12   9        5.51        6.01      1.40 o 
   1  12   9       23.88       18.13      1.54 o 
   2  12   9      227.18      229.07      4.71 o 
   3  12   9      285.00      283.81      4.66 o 
   4  12   9        0.13       -0.82      1.36 o 
   5  12   9      134.60      128.36      3.85 o 
   6  12   9        5.56        4.51      1.67 o 
   7  12   9        7.16        7.35      1.96 o 
   8  12   9        0.58       -0.10      1.69 o 
   9  12   9        0.31        2.23      1.91 o 
  10  12   9       33.25       33.00      3.06 o 
  11  12   9       18.08       20.43      2.82 o 
  12  12   9      313.44      308.00      9.34 o 
 -12  13   9       68.36       67.23      4.31 o 
 -11  13   9      205.91      212.41      5.92 o 
 -10  13   9       43.00       46.02      3.27 o 
  -9  13   9       23.10       16.73      2.58 o 
  -8  13   9       51.46       54.81      3.16 o 
  -7  13   9      110.64      107.77      3.79 o 
  -6  13   9        0.94       -0.16      1.54 o 
  -5  13   9       42.46       44.29      2.45 o 
  -4  13   9        2.40        2.74      1.45 o 
  -3  13   9      348.31      364.23      5.35 o 
  -2  13   9       16.14       16.79      1.78 o 
  -1  13   9      244.34      252.45      5.26 o 
   0  13   9       10.49       11.73      1.69 o 
   1  13   9       89.47       91.84      2.84 o 
   2  13   9       89.16       92.17      3.05 o 
   3  13   9        2.51        4.42      1.54 o 
   4  13   9       37.30       38.65      2.64 o 
   5  13   9        8.80        7.21      1.90 o 
   6  13   9      247.96      245.92      5.38 o 
   7  13   9        4.19        3.49      2.15 o 
   8  13   9       21.36       17.25      2.69 o 
   9  13   9       18.48       20.06      3.11 o 
  10  13   9      343.74      357.94     19.03 o 
 -10  14   9      416.62      455.02      9.22 o 
  -9  14   9      317.14      327.52      7.54 o 
  -8  14   9      680.54      688.24     11.41 o 
  -7  14   9        9.95        8.90      2.27 o 
  -6  14   9        0.12        0.47      2.02 o 
  -5  14   9      108.90      116.28      3.61 o 
  -4  14   9        0.72        0.61      1.85 o 
  -3  14   9      162.13      167.10      4.59 o 
  -2  14   9       52.89       48.72      2.63 o 
  -1  14   9        0.04       -0.30      1.59 o 
   0  14   9      236.07      241.28      5.21 o 
   1  14   9      378.27      374.22      7.09 o 
   2  14   9      265.48      276.31      5.45 o 
   3  14   9       50.85       55.82      3.44 o 
   4  14   9       43.00       44.22      2.70 o 
   5  14   9       61.55       64.46      3.05 o 
   6  14   9       75.87       77.54      3.74 o 
   7  14   9      305.69      303.96      6.73 o 
   8  14   9      462.86      478.98     10.57 o 
  -6  15   9       44.65       49.85      4.10 o 
  -5  15   9       80.10       76.96      8.58 o 
  -4  15   9      315.30      319.64     15.33 o 
  -3  15   9      122.78      127.58      5.91 o 
  -2  15   9      244.17      245.28      6.37 o 
  -1  15   9        5.27        4.22      1.93 o 
   0  15   9       52.96       57.15      3.56 o 
   1  15   9       13.37        7.67      2.51 o 
   2  15   9       40.06       42.18      2.78 o 
   3  15   9      485.75      492.09     11.04 o 
   4  15   9      187.56      194.42      5.83 o 
 -22   0  10       99.69      103.48      7.64 o 
 -20   0  10     1412.48     1444.69     37.08 o 
 -18   0  10       20.42       18.22      3.92 o 
 -16   0  10      230.96      215.80      5.95 o 
 -14   0  10      110.27      117.64      3.99 o 
 -12   0  10       70.53       70.30      2.62 o 
 -10   0  10       91.94      106.44      3.03 o 
  -8   0  10     3196.89     3158.22     33.28 o 
  -6   0  10     3082.15     3141.19     33.08 o 
  -4   0  10      823.90      874.00      8.15 o 
  -2   0  10      857.88      838.82      8.38 o 
   0   0  10      641.13      665.81      5.95 o 
   2   0  10       93.63       80.21      1.43 o 
   4   0  10      455.29      589.24      6.07 o 
   6   0  10     2377.02     2288.47     20.54 o 
   8   0  10      349.81      301.83      5.57 o 
  10   0  10      249.39      236.33      6.86 o 
  12   0  10      118.65      112.96      4.74 o 
  14   0  10      278.16      299.24      8.32 o 
  16   0  10      307.81      317.03     17.15 o 
  18   0  10       64.75       58.68      5.25 o 
 -22   1  10        7.96        7.41      2.49 o 
 -21   1  10        0.01        5.42      2.30 o 
 -20   1  10      112.31      119.19      5.54 o 
 -19   1  10       41.30       46.18      2.74 o 
 -18   1  10       79.45       78.55      3.38 o 
 -17   1  10       15.63       14.17      1.84 o 
 -16   1  10      674.44      658.50      9.27 o 
 -15   1  10        0.46       -0.26      0.97 o 
 -14   1  10      398.17      351.35      5.12 o 
 -13   1  10      103.81      105.61      2.18 o 
 -12   1  10      861.39      814.44      7.51 o 
 -11   1  10       16.07       11.70      0.95 o 
 -10   1  10      312.06      286.06      3.67 o 
  -9   1  10     1089.72      938.08      8.38 o 
  -8   1  10      760.64      816.47      7.51 o 
  -7   1  10        0.35        2.16      1.30 o 
  -6   1  10      109.80      118.63      3.73 o 
  -5   1  10      284.80      275.45      2.62 o 
  -4   1  10       37.07       30.09      0.68 o 
  -3   1  10     2178.81     2475.51     13.06 o 
  -2   1  10      453.65      450.48      3.09 o 
  -1   1  10      151.52      118.27      1.40 o 
   0   1  10       75.00       61.85      1.01 o 
   1   1  10      805.08      803.44      4.64 o 
   2   1  10     1596.37     1571.48      8.19 o 
   3   1  10      621.64      557.29      3.80 o 
   4   1  10      141.31      168.69      1.92 o 
   5   1  10      552.44      496.18      4.10 o 
   6   1  10     1393.67     1505.57     10.31 o 
   7   1  10      146.95      135.74      2.26 o 
   8   1  10      171.15      170.04      2.80 o 
   9   1  10       30.76       34.49      1.39 o 
  10   1  10      531.58      507.65      7.44 o 
  11   1  10        6.44        8.29      1.26 o 
  12   1  10      233.54      229.10      4.43 o 
  13   1  10      228.83      222.90      5.22 o 
  14   1  10       24.58       27.19      2.00 o 
  15   1  10      186.67      197.82      8.45 o 
  16   1  10        3.40        4.66      1.47 o 
  17   1  10      297.01      302.71      6.16 o 
  18   1  10        2.93        3.46      1.88 o 
  19   1  10       29.49       23.45      2.72 o 
 -22   2  10        0.00       -2.76      2.04 o 
 -21   2  10       33.91       33.52      3.55 o 
 -20   2  10        0.26        0.83      2.14 o 
 -19   2  10      108.59      112.21      4.05 o 
 -18   2  10       12.26        8.86      1.79 o 
 -17   2  10       76.65       76.44      3.26 o 
 -16   2  10      139.30      139.03      4.18 o 
 -15   2  10      199.19      202.96      3.98 o 
 -14   2  10       31.28       30.21      1.67 o 
 -13   2  10       62.84       57.66      1.79 o 
 -12   2  10       44.47       34.33      1.35 o 
 -11   2  10      312.61      324.44      4.03 o 
 -10   2  10      418.20      406.05      4.66 o 
  -9   2  10     1309.18     1205.02     10.36 o 
  -8   2  10        4.66       12.96      1.01 o 
  -7   2  10       69.66       76.05      2.01 o 
  -6   2  10       71.08       90.04      1.61 o 
  -5   2  10     2607.61     2516.66     15.19 o 
  -4   2  10      558.97      528.56      3.47 o 
  -3   2  10      783.95      765.66      4.53 o 
  -2   2  10       88.55       53.65      0.92 o 
  -1   2  10     1836.50     1992.63     10.12 o 
   0   2  10     1037.90     1117.01      5.96 o 
   1   2  10        1.90        3.52      0.40 o 
   2   2  10       45.98       50.67      1.09 o 
   3   2  10       19.35       17.89      0.68 o 
   4   2  10      657.27      652.19      4.83 o 
   5   2  10       51.56       65.95      1.34 o 
   6   2  10      656.34      633.79      4.88 o 
   7   2  10      481.12      461.24      4.90 o 
   8   2  10      131.05      110.04      2.43 o 
   9   2  10       53.37       60.03      1.81 o 
  10   2  10       90.96       89.35      2.24 o 
  11   2  10       72.13       67.23      2.31 o 
  12   2  10      136.56      125.68      3.10 o 
  13   2  10      870.03      864.78     12.29 o 
  14   2  10       72.01       68.52      2.98 o 
  15   2  10      245.53      242.21      5.37 o 
  16   2  10      235.13      240.55      5.46 o 
  17   2  10       12.93       11.18      1.79 o 
  18   2  10       51.67       49.32      3.52 o 
  19   2  10      157.33      166.87      6.05 o 
 -21   3  10        2.41        3.54      4.85 o 
 -20   3  10        0.01        0.47      2.11 o 
 -19   3  10       26.74       25.02      2.44 o 
 -18   3  10       10.50        9.40      1.82 o 
 -17   3  10       43.10       41.15      2.65 o 
 -16   3  10       11.61        8.83      1.75 o 
 -15   3  10        9.97       12.01      1.47 o 
 -14   3  10       59.45       68.83      2.49 o 
 -13   3  10       51.59       61.22      1.96 o 
 -12   3  10       94.05       90.43      2.09 o 
 -11   3  10      178.97      177.54      2.93 o 
 -10   3  10     1616.89     1466.27     12.35 o 
  -9   3  10      266.33      254.46      3.57 o 
  -8   3  10      310.25      330.46      4.15 o 
  -7   3  10     5595.11     5520.78     37.47 o 
  -6   3  10      303.85      280.34      3.04 o 
  -5   3  10     2902.85     2935.14     16.48 o 
  -4   3  10       95.18       96.91      1.24 o 
  -3   3  10      237.51      277.51      2.10 o 
  -2   3  10       12.82       11.61      0.52 o 
  -1   3  10      867.94      850.30      4.57 o 
   0   3  10        4.36       11.50      0.50 o 
   1   3  10        1.68       -0.02      0.32 o 
   2   3  10       10.87       11.81      0.63 o 
   3   3  10      182.89      199.39      2.11 o 
   4   3  10     1217.27     1260.68      8.31 o 
   5   3  10     1286.24     1258.62      9.10 o 
   6   3  10        3.96        2.74      0.54 o 
   7   3  10      621.08      594.19      6.24 o 
   8   3  10        1.60        3.08      0.74 o 
   9   3  10      122.09      127.31      2.73 o 
  10   3  10       12.61       15.69      1.27 o 
  11   3  10     1018.90     1029.80     12.06 o 
  12   3  10       56.69       58.84      2.33 o 
  13   3  10        5.55        5.63      1.23 o 
  14   3  10      185.29      180.20      5.63 o 
  15   3  10       71.64       69.94      3.69 o 
  16   3  10        9.22        7.04      1.91 o 
  17   3  10      477.11      487.63     10.94 o 
  18   3  10        8.04        8.41      2.16 o 
  19   3  10        4.05        7.21      2.15 o 
 -21   4  10       11.57       13.69      4.49 o 
 -20   4  10       51.74       51.03      4.25 o 
 -19   4  10        3.44        6.56      3.16 o 
 -18   4  10      423.28      409.37      8.19 o 
 -17   4  10      237.48      218.34      5.67 o 
 -16   4  10      140.39      134.62      4.35 o 
 -15   4  10      176.82      166.89      4.76 o 
 -14   4  10      106.77      105.46      2.69 o 
 -13   4  10        0.03        2.47      0.82 o 
 -12   4  10       59.34       61.67      1.87 o 
 -11   4  10      304.88      295.64      4.06 o 
 -10   4  10      479.20      450.76      5.28 o 
  -9   4  10     2317.68     2161.36     17.31 o 
  -8   4  10       22.44       13.22      1.15 o 
  -7   4  10       14.52       13.50      1.02 o 
  -6   4  10      300.89      319.55      3.20 o 
  -5   4  10     1527.49     1442.04      8.81 o 
  -4   4  10      374.60      427.25      3.14 o 
  -3   4  10      485.63      492.45      3.22 o 
  -2   4  10       34.47       34.91      0.75 o 
  -1   4  10      594.27      614.93      3.45 o 
   0   4  10      266.32      241.74      1.93 o 
   1   4  10      172.18      160.73      1.53 o 
   2   4  10      111.18      127.92      1.60 o 
   3   4  10       67.24       56.96      1.06 o 
   4   4  10     1314.53     1220.86      8.23 o 
   5   4  10       11.97       14.74      0.85 o 
   6   4  10      277.34      263.51      3.00 o 
   7   4  10      171.14      175.82      3.44 o 
   8   4  10        0.63        1.37      0.74 o 
   9   4  10        0.44        0.07      0.76 o 
  10   4  10        4.55        3.92      0.83 o 
  11   4  10      886.52      878.66      9.26 o 
  12   4  10       20.93       25.14      1.75 o 
  13   4  10      589.30      579.71      8.98 o 
  14   4  10       28.02       31.73      2.25 o 
  15   4  10        6.38        4.97      1.34 o 
  16   4  10        0.23        1.90      1.38 o 
  17   4  10        5.27        5.10      2.09 o 
  18   4  10       11.20        8.95      2.20 o 
  19   4  10        0.67        0.58      1.97 o 
 -21   5  10        1.14        5.71      2.63 o 
 -20   5  10       40.50       42.87      8.57 o 
 -19   5  10       69.88       74.57      6.61 o 
 -18   5  10      116.30      123.45      4.52 o 
 -17   5  10       44.35       43.45      2.95 o 
 -16   5  10      356.68      357.82      7.65 o 
 -15   5  10      231.54      221.91      5.76 o 
 -14   5  10       25.70       26.70      1.72 o 
 -13   5  10      141.61      148.99      3.01 o 
 -12   5  10       25.36       28.94      1.77 o 
 -11   5  10       22.81       20.18      2.06 o 
 -10   5  10      214.21      221.71      3.75 o 
  -9   5  10       15.46       12.89      1.19 o 
  -8   5  10      149.46      160.06      2.99 o 
  -7   5  10       10.12       17.60      1.16 o 
  -6   5  10       71.18       81.12      2.16 o 
  -5   5  10       27.47       27.64      0.91 o 
  -4   5  10     2126.36     2081.88     11.15 o 
  -3   5  10       26.33       23.55      0.75 o 
  -2   5  10       47.57       42.46      0.88 o 
  -1   5  10        2.88        2.95      0.43 o 
   0   5  10      549.64      541.69      3.41 o 
   1   5  10      532.44      524.21      3.61 o 
   2   5  10     1042.57     1047.05      6.17 o 
   3   5  10      188.44      199.93      2.06 o 
   4   5  10      748.14      729.33      5.47 o 
   5   5  10      280.21      292.34      3.08 o 
   6   5  10      385.35      367.71      3.63 o 
   7   5  10        6.56        5.45      0.81 o 
   8   5  10      187.84      187.53      2.75 o 
   9   5  10      235.39      237.96      3.36 o 
  10   5  10      664.15      653.55      6.70 o 
  11   5  10       53.98       57.76      2.03 o 
  12   5  10       85.22       80.67      2.93 o 
  13   5  10       26.98       24.66      2.18 o 
  14   5  10      405.65      390.53      7.27 o 
  15   5  10        0.24        2.35      1.46 o 
  16   5  10        0.02       -1.95      2.68 o 
  17   5  10       23.57       26.35      3.01 o 
  18   5  10        0.25        1.00      1.69 o 
 -20   6  10        8.37        2.01      3.49 o 
 -19   6  10        0.09        2.18      2.31 o 
 -18   6  10      193.94      203.91      8.09 o 
 -17   6  10       17.86        9.06      2.95 o 
 -16   6  10       39.20       36.63      2.90 o 
 -15   6  10      152.82      151.69      4.38 o 
 -14   6  10       16.58       15.97      1.88 o 
 -13   6  10      415.57      423.97      6.37 o 
 -12   6  10       84.33       87.43      2.58 o 
 -11   6  10        6.08        6.52      1.14 o 
 -10   6  10        7.61        7.12      1.17 o 
  -9   6  10       65.64       40.64      2.37 o 
  -8   6  10      250.86      263.43      4.25 o 
  -7   6  10       20.30       14.68      1.03 o 
  -6   6  10      476.09      509.81      4.19 o 
  -5   6  10      803.66      776.79      5.15 o 
  -4   6  10     1440.37     1287.94      7.34 o 
  -3   6  10       43.23       52.27      1.13 o 
  -2   6  10      895.20      906.67      5.82 o 
  -1   6  10      165.96      201.32      2.01 o 
   0   6  10     1064.33      969.72      5.68 o 
   1   6  10       23.14       20.74      1.00 o 
   2   6  10      426.47      405.11      3.25 o 
   3   6  10      772.16      738.64      5.02 o 
   4   6  10      915.79      866.29      5.89 o 
   5   6  10      127.66      124.02      2.14 o 
   6   6  10      848.47      856.18      6.66 o 
   7   6  10       52.77       54.11      1.57 o 
   8   6  10      662.16      669.58      6.00 o 
   9   6  10       32.63       33.53      1.59 o 
  10   6  10      519.96      518.74      6.04 o 
  11   6  10      110.34      105.49      2.96 o 
  12   6  10      140.54      148.68      3.67 o 
  13   6  10        0.53       -0.87      1.30 o 
  14   6  10      118.22      113.17      3.98 o 
  15   6  10        6.41        6.48      1.54 o 
  16   6  10       46.84       46.31      3.02 o 
  17   6  10      150.39      148.07      4.96 o 
  18   6  10       32.15       26.49      3.48 o 
 -19   7  10      166.80      161.71      7.68 o 
 -18   7  10       40.80       37.01      4.22 o 
 -17   7  10       18.06       20.23      3.30 o 
 -16   7  10       69.22       65.59      3.81 o 
 -15   7  10       18.32       16.04      1.94 o 
 -14   7  10       28.22       29.08      1.79 o 
 -13   7  10        8.37        5.76      1.47 o 
 -12   7  10        0.51        1.74      1.17 o 
 -11   7  10       83.27       84.07      2.64 o 
 -10   7  10      199.06      189.33      3.80 o 
  -9   7  10       42.76       48.50      1.99 o 
  -8   7  10       35.14       38.59      1.55 o 
  -7   7  10     1761.86     1716.45     11.80 o 
  -6   7  10       28.36       25.27      1.12 o 
  -5   7  10     1230.11     1251.18      7.43 o 
  -4   7  10       58.22       39.40      1.03 o 
  -3   7  10      217.83      194.74      2.20 o 
  -2   7  10      182.86      141.87      2.23 o 
  -1   7  10      109.17      139.14      1.99 o 
   0   7  10      212.18      178.84      2.13 o 
   1   7  10      162.96      140.03      1.86 o 
   2   7  10      736.61      709.82      5.07 o 
   3   7  10      490.33      445.20      3.64 o 
   4   7  10      288.98      291.19      3.02 o 
   5   7  10       68.45       70.55      1.62 o 
   6   7  10       31.11       32.59      1.25 o 
   7   7  10      856.62      835.30      7.02 o 
   8   7  10      122.41      122.97      2.37 o 
   9   7  10      347.82      347.93      4.22 o 
  10   7  10        0.23       -0.23      0.92 o 
  11   7  10       64.67       64.09      2.03 o 
  12   7  10       27.50       23.75      1.69 o 
  13   7  10       21.88       21.21      2.04 o 
  14   7  10       23.00       20.28      2.36 o 
  15   7  10       87.55       83.95      5.27 o 
  16   7  10       58.83       56.84      4.16 o 
  17   7  10       42.88       48.20      4.43 o 
 -19   8  10       79.06       77.40      5.92 o 
 -18   8  10       12.13       15.68      3.45 o 
 -17   8  10       78.86       84.75      5.97 o 
 -16   8  10       22.35       26.82      2.67 o 
 -15   8  10      229.02      216.91      5.47 o 
 -14   8  10        0.50        2.01      1.31 o 
 -13   8  10      310.56      315.09      5.94 o 
 -12   8  10       28.66       29.08      2.27 o 
 -11   8  10      684.93      718.61      8.95 o 
 -10   8  10      109.65      110.63      3.76 o 
  -9   8  10       16.72       12.02      1.40 o 
  -8   8  10       39.97       36.10      1.68 o 
  -7   8  10      146.17      163.54      2.52 o 
  -6   8  10        7.10        5.57      0.89 o 
  -5   8  10      611.08      613.71      5.14 o 
  -4   8  10      269.56      276.42      2.62 o 
  -3   8  10      110.88      104.31      1.76 o 
  -2   8  10       17.23       14.27      1.04 o 
  -1   8  10      807.17      727.87      6.34 o 
   0   8  10      400.54      375.35      3.86 o 
   1   8  10      427.20      428.52      3.79 o 
   2   8  10       93.55       92.93      1.75 o 
   3   8  10      352.74      367.07      3.53 o 
   4   8  10       33.25       26.64      1.13 o 
   5   8  10       30.43       27.48      1.28 o 
   6   8  10      179.73      161.02      2.81 o 
   7   8  10        1.89        3.21      0.93 o 
   8   8  10       68.18       66.72      2.43 o 
   9   8  10      176.59      177.99      3.38 o 
  10   8  10       24.71       21.80      1.87 o 
  11   8  10      160.91      155.91      3.46 o 
  12   8  10       20.10       17.80      2.70 o 
  13   8  10      123.73      127.58      3.44 o 
  14   8  10        0.26        1.71      2.17 o 
  15   8  10      629.96      639.18     13.95 o 
  16   8  10        5.11        5.60      2.58 o 
 -18   9  10       26.63       32.85      7.44 o 
 -17   9  10       54.58       43.84      5.03 o 
 -16   9  10        0.12       -0.72      1.81 o 
 -15   9  10        6.72        7.07      2.01 o 
 -14   9  10      128.11      132.86      3.91 o 
 -13   9  10      197.66      199.29      6.34 o 
 -12   9  10       72.68       76.18      3.29 o 
 -11   9  10      359.58      350.63      6.05 o 
 -10   9  10       78.34       88.79      2.87 o 
  -9   9  10        5.96        8.51      1.46 o 
  -8   9  10      672.63      677.61      7.31 o 
  -7   9  10      351.73      392.68      5.04 o 
  -6   9  10       85.19       98.37      2.27 o 
  -5   9  10       62.51       62.47      1.77 o 
  -4   9  10      164.06      162.23      2.47 o 
  -3   9  10        6.51        3.07      0.73 o 
  -2   9  10       23.43       23.76      1.25 o 
  -1   9  10      298.79      351.51      4.15 o 
   0   9  10      143.94      142.95      2.50 o 
   1   9  10      483.00      486.29      5.15 o 
   2   9  10      285.51      274.03      3.70 o 
   3   9  10       71.79       70.00      1.82 o 
   4   9  10      721.15      725.08      6.11 o 
   5   9  10        4.02        2.30      0.87 o 
   6   9  10        0.04        1.08      0.88 o 
   7   9  10        2.18        3.32      1.03 o 
   8   9  10       13.08        9.60      1.29 o 
   9   9  10      327.43      316.67      5.82 o 
  10   9  10      156.42      147.86      3.38 o 
  11   9  10      243.67      242.69      4.22 o 
  12   9  10      163.52      170.05      4.35 o 
  13   9  10        6.25        6.27      1.86 o 
  14   9  10        0.35       -0.64      2.13 o 
  15   9  10      229.99      232.69      9.27 o 
 -17  10  10       11.36       12.21      3.82 o 
 -16  10  10        3.01        2.04      2.36 o 
 -15  10  10        8.16        8.25      2.60 o 
 -14  10  10       13.54       12.43      2.10 o 
 -13  10  10        0.35        0.72      1.68 o 
 -12  10  10      448.48      449.09     10.32 o 
 -11  10  10        5.79        4.41      1.67 o 
 -10  10  10       55.17       51.98      2.74 o 
  -9  10  10       16.93       18.58      1.84 o 
  -8  10  10      870.55      859.74     10.31 o 
  -7  10  10       23.57       16.68      1.50 o 
  -6  10  10      444.04      436.92      5.14 o 
  -5  10  10      307.90      310.92      4.12 o 
  -4  10  10      199.18      192.96      2.88 o 
  -3  10  10       13.01       14.66      1.14 o 
  -2  10  10      585.43      566.84      5.72 o 
  -1  10  10        1.11        1.90      1.03 o 
   0  10  10      364.59      365.96      4.60 o 
   1  10  10       40.76       43.24      1.76 o 
   2  10  10       15.08       16.85      1.32 o 
   3  10  10      184.59      189.46      3.45 o 
   4  10  10      179.91      194.10      3.13 o 
   5  10  10       83.24       85.46      2.40 o 
   6  10  10      488.11      490.63      6.62 o 
   7  10  10        1.22        2.09      1.15 o 
   8  10  10      237.26      244.78      4.80 o 
   9  10  10      301.16      307.04      4.80 o 
  10  10  10      136.85      133.77      3.83 o 
  11  10  10       89.10       90.55      2.90 o 
  12  10  10      112.32      102.00      4.70 o 
  13  10  10        0.36        3.86      2.24 o 
  14  10  10       20.35       20.02      3.89 o 
 -15  11  10       86.13       87.09      5.19 o 
 -14  11  10       75.77       79.73      4.55 o 
 -13  11  10       80.80       75.30      4.59 o 
 -12  11  10      201.24      207.26      5.32 o 
 -11  11  10      398.74      411.74      7.44 o 
 -10  11  10      115.84      120.30      3.70 o 
  -9  11  10       96.55       96.17      3.58 o 
  -8  11  10       34.72       34.27      2.26 o 
  -7  11  10       20.84       19.80      1.92 o 
  -6  11  10       92.08       93.10      2.64 o 
  -5  11  10        0.46       -0.69      1.07 o 
  -4  11  10        8.57        5.49      1.07 o 
  -3  11  10      549.94      578.02      6.66 o 
  -2  11  10        3.95        5.83      1.16 o 
  -1  11  10       31.16       30.22      1.62 o 
   0  11  10       71.05       66.79      2.35 o 
   1  11  10       62.19       65.40      2.53 o 
   2  11  10      461.13      445.68      5.41 o 
   3  11  10        5.24        5.02      1.38 o 
   4  11  10      132.79      130.22      3.98 o 
   5  11  10       13.21       18.26      1.99 o 
   6  11  10       49.02       42.94      2.08 o 
   7  11  10       35.40       38.70      2.12 o 
   8  11  10        1.78        2.84      1.38 o 
   9  11  10      328.80      345.12      5.54 o 
  10  11  10       81.71       78.24      3.44 o 
  11  11  10       22.74       21.70      2.45 o 
  12  11  10       29.05       26.37      3.41 o 
  13  11  10        0.68        4.33      2.43 o 
 -14  12  10      159.80      160.98      6.18 o 
 -13  12  10       46.60       55.79      3.79 o 
 -12  12  10       12.69       13.64      4.15 o 
 -11  12  10       21.79       22.50      3.02 o 
 -10  12  10        6.43        7.15      1.87 o 
  -9  12  10      670.87      671.51      9.78 o 
  -8  12  10      131.40      125.90      4.11 o 
  -7  12  10       24.57       22.39      2.02 o 
  -6  12  10       86.55       88.64      2.70 o 
  -5  12  10       11.19       12.24      1.76 o 
  -4  12  10       20.57       21.74      1.80 o 
  -3  12  10      446.69      458.88      6.09 o 
  -2  12  10      319.04      331.25      5.35 o 
  -1  12  10       12.30       11.38      1.62 o 
   0  12  10      489.01      476.63      6.90 o 
   1  12  10      104.04      109.45      2.92 o 
   2  12  10       28.66       25.68      2.12 o 
   3  12  10      141.45      143.24      3.37 o 
   4  12  10      132.09      133.45      3.67 o 
   5  12  10        6.02        4.59      1.78 o 
   6  12  10        1.64        0.65      1.59 o 
   7  12  10       76.26       78.90      3.33 o 
   8  12  10        0.10       -1.96      1.66 o 
   9  12  10        0.83        1.76      2.05 o 
  10  12  10        2.93        3.15      2.25 o 
  11  12  10       57.72       61.29      4.06 o 
 -12  13  10        0.00        3.73      2.49 o 
 -11  13  10       38.56       37.77      3.72 o 
 -10  13  10        0.90       -1.75      1.94 o 
  -9  13  10       73.79       74.23      3.90 o 
  -8  13  10       17.48       18.67      2.38 o 
  -7  13  10      941.38      979.73     12.11 o 
  -6  13  10       10.65       14.09      2.16 o 
  -5  13  10      299.00      311.55      5.64 o 
  -4  13  10       93.29       97.84      4.34 o 
  -3  13  10       35.81       35.55      2.42 o 
  -2  13  10      160.00      161.89      5.31 o 
  -1  13  10      168.83      171.05      4.37 o 
   0  13  10      146.14      151.46      3.77 o 
   1  13  10      552.29      560.88     10.20 o 
   2  13  10       51.01       54.65      2.91 o 
   3  13  10       20.18       20.27      1.94 o 
   4  13  10      109.12      109.56      5.37 o 
   5  13  10      164.71      161.02      4.43 o 
   6  13  10        9.14        4.25      2.11 o 
   7  13  10        1.96        3.67      1.96 o 
   8  13  10      144.45      142.42      6.20 o 
   9  13  10      287.37      283.98      8.01 o 
  -9  14  10      110.64      112.34      5.31 o 
  -8  14  10       91.44       91.81      4.00 o 
  -7  14  10       34.56       35.30      2.74 o 
  -6  14  10        7.13        7.80      2.56 o 
  -5  14  10      127.47      141.89      4.38 o 
  -4  14  10       11.73       10.39      2.27 o 
  -3  14  10       55.93       50.89      3.82 o 
  -2  14  10       36.13       39.34      2.49 o 
  -1  14  10        0.02        3.07      1.71 o 
   0  14  10       22.10       25.20      2.32 o 
   1  14  10        1.83        3.82      1.81 o 
   2  14  10        0.63        3.07      1.71 o 
   3  14  10       56.14       57.24      3.02 o 
   4  14  10      286.27      280.16      5.58 o 
   5  14  10        7.03        7.13      2.05 o 
   6  14  10        1.07        3.82      2.12 o 
   7  14  10        0.70        2.29      2.35 o 
  -5  15  10        3.22        4.86      2.68 o 
  -4  15  10      148.22      153.72      6.39 o 
  -3  15  10       77.72       77.28      4.97 o 
  -2  15  10       41.44       40.19      4.03 o 
  -1  15  10      149.25      160.68      4.52 o 
   0  15  10       36.37       37.67      3.52 o 
   1  15  10        0.51       -2.58      2.17 o 
   2  15  10       55.86       56.40      3.46 o 
   3  15  10        8.80        8.02      2.44 o 
 -21   0  11        2.68        4.59      3.46 o 
 -19   0  11      180.35      182.68      8.17 o 
 -17   0  11       56.40       49.49      4.12 o 
 -15   0  11        3.19        2.14      1.52 o 
 -13   0  11     2596.56     2255.25     25.06 o 
 -11   0  11     2539.46     2288.50     25.43 o 
  -9   0  11      139.41      151.16      3.77 o 
  -7   0  11     1954.69     1792.54     20.35 o 
  -5   0  11      919.66      979.75      9.57 o 
  -3   0  11      277.13      301.87      3.50 o 
  -1   0  11       35.90       52.47      1.41 o 
   1   0  11     2066.39     2036.94     17.83 o 
   3   0  11     1685.34     1871.27     15.62 o 
   5   0  11     1044.20     1067.43     11.52 o 
   7   0  11      253.89      265.17      4.52 o 
   9   0  11       81.54       76.26      3.57 o 
  11   0  11       24.89       18.79      3.12 o 
  13   0  11      106.57      107.03      5.01 o 
  15   0  11       10.61        5.58      2.25 o 
  17   0  11        0.65        1.13      2.33 o 
  19   0  11       73.06       76.29      6.05 o 
 -21   1  11       20.00       23.39      3.31 o 
 -20   1  11       15.83       15.89      2.96 o 
 -19   1  11      437.88      433.03      8.33 o 
 -18   1  11       60.87       64.95      3.17 o 
 -17   1  11       62.26       65.45      3.25 o 
 -16   1  11       58.49       61.32      2.96 o 
 -15   1  11      240.97      228.18      4.32 o 
 -14   1  11       11.45        9.24      1.23 o 
 -13   1  11       19.64       18.47      1.12 o 
 -12   1  11        4.41        0.55      0.75 o 
 -11   1  11      286.49      241.36      3.46 o 
 -10   1  11      242.30      224.91      3.32 o 
  -9   1  11     1346.44     1285.86     11.02 o 
  -8   1  11      631.51      556.26      5.82 o 
  -7   1  11       12.52        3.24      0.88 o 
  -6   1  11     1436.63     1464.09     10.38 o 
  -5   1  11      209.53      236.00      2.31 o 
  -4   1  11      866.60      856.44      5.21 o 
  -3   1  11      242.85      234.86      4.57 o 
  -2   1  11       83.08       74.37      1.38 o 
  -1   1  11      326.01      303.02      2.34 o 
   0   1  11     1660.28     1710.61      8.89 o 
   1   1  11     1275.31     1409.80      7.71 o 
   2   1  11     1224.63     1227.77      7.08 o 
   3   1  11      310.69      283.99      2.67 o 
   4   1  11       87.34       80.40      1.46 o 
   5   1  11      465.76      450.00      4.23 o 
   6   1  11       18.22       25.38      0.93 o 
   7   1  11      547.56      640.97      5.89 o 
   8   1  11        5.55        6.79      1.03 o 
   9   1  11        0.20        0.48      0.76 o 
  10   1  11      267.56      279.82      5.49 o 
  11   1  11      171.95      164.05      5.97 o 
  12   1  11       35.95       36.45      2.83 o 
  13   1  11        6.34        4.29      1.41 o 
  14   1  11        6.63        9.67      1.83 o 
  15   1  11      149.19      146.80      5.77 o 
  16   1  11      444.40      430.45      7.91 o 
  17   1  11      116.35      119.63      5.19 o 
  18   1  11       37.58       36.69      3.22 o 
  19   1  11       28.35       47.21      8.81 o 
 -21   2  11       91.42       94.04      5.36 o 
 -20   2  11        3.82        5.05      2.37 o 
 -19   2  11        7.24        5.42      2.24 o 
 -18   2  11       79.38       81.89      3.97 o 
 -17   2  11      664.38      658.09     10.78 o 
 -16   2  11      159.23      162.05      5.42 o 
 -15   2  11      202.81      192.38      4.49 o 
 -14   2  11        7.27        5.48      1.14 o 
 -13   2  11       33.35       30.21      1.31 o 
 -12   2  11       49.96       44.83      1.59 o 
 -11   2  11       10.13       10.96      1.03 o 
 -10   2  11        0.34        0.24      0.73 o 
  -9   2  11      273.80      230.05      3.41 o 
  -8   2  11     1910.33     1687.98     13.87 o 
  -7   2  11       61.19       68.94      1.96 o 
  -6   2  11      549.92      568.69      4.92 o 
  -5   2  11      825.33      899.25      6.23 o 
  -4   2  11      127.94      103.94      1.24 o 
  -3   2  11       71.67       93.51      1.19 o 
  -2   2  11       32.76       32.57      0.74 o 
  -1   2  11      861.50      892.36      4.97 o 
   0   2  11      631.07      732.33      4.22 o 
   1   2  11     2115.32     2290.08     12.01 o 
   2   2  11     3363.64     3463.59     19.08 o 
   3   2  11     1032.51     1143.87      7.60 o 
   4   2  11     2400.20     2358.31     14.79 o 
   5   2  11       28.74       26.48      1.03 o 
   6   2  11     2147.43     2156.06     14.50 o 
   7   2  11      156.75      160.69      2.57 o 
   8   2  11      131.46      113.43      2.36 o 
   9   2  11      274.23      260.77      4.00 o 
  10   2  11     1141.80     1151.65     10.70 o 
  11   2  11      170.97      175.77      3.82 o 
  12   2  11       59.76       58.65      2.99 o 
  13   2  11        3.42        4.89      1.47 o 
  14   2  11      393.29      372.47      7.15 o 
  15   2  11      462.51      453.70      9.85 o 
  16   2  11      329.32      327.17      6.76 o 
  17   2  11       26.85       23.78      4.82 o 
  18   2  11        0.91        3.33      1.90 o 
  19   2  11       61.99       73.73      4.41 o 
 -21   3  11      185.13      179.89      7.24 o 
 -20   3  11       48.95       47.29      4.11 o 
 -19   3  11        0.34        4.70      2.35 o 
 -18   3  11        1.39        0.70      1.55 o 
 -17   3  11       20.76       21.39      2.29 o 
 -16   3  11       37.30       33.69      2.53 o 
 -15   3  11      426.94      422.05      8.03 o 
 -14   3  11      108.85      107.59      2.59 o 
 -13   3  11       14.87       13.19      1.10 o 
 -12   3  11      390.68      388.37      4.79 o 
 -11   3  11      249.00      211.28      3.35 o 
 -10   3  11        3.52        2.42      0.83 o 
  -9   3  11      606.23      601.92      6.37 o 
  -8   3  11     2028.92     1950.75     15.79 o 
  -7   3  11     1324.56     1200.13      9.82 o 
  -6   3  11     6686.00     6363.27     39.38 o 
  -5   3  11      440.94      447.92      3.48 o 
  -4   3  11     1050.57     1058.13      6.46 o 
  -3   3  11      717.43      722.43      4.15 o 
  -2   3  11       72.75       69.80      1.05 o 
  -1   3  11       12.59       16.55      0.57 o 
   0   3  11      550.16      483.61      3.20 o 
   1   3  11        0.00       -0.02      0.39 o 
   2   3  11        1.30        0.16      0.43 o 
   3   3  11     1178.78     1113.04      7.30 o 
   4   3  11       17.84       25.16      0.95 o 
   5   3  11        0.00        2.61      0.59 o 
   6   3  11      101.13       91.82      2.48 o 
   7   3  11       88.96       88.68      1.77 o 
   8   3  11       79.98       81.14      2.00 o 
   9   3  11      197.29      204.01      3.41 o 
  10   3  11       12.42       10.79      1.02 o 
  11   3  11      491.63      479.92      6.14 o 
  12   3  11       27.51       24.34      1.78 o 
  13   3  11        1.04        1.52      1.43 o 
  14   3  11        2.75        0.98      1.35 o 
  15   3  11        6.64       11.24      1.85 o 
  16   3  11       56.28       60.24      2.95 o 
  17   3  11        0.11        2.05      2.24 o 
  18   3  11       20.93       25.86      3.00 o 
 -21   4  11       17.27       14.88      3.12 o 
 -20   4  11        4.05        3.93      2.41 o 
 -19   4  11      154.14      159.60      6.90 o 
 -18   4  11        1.34        2.13      2.24 o 
 -17   4  11       57.15       50.84      3.11 o 
 -16   4  11       91.63       94.78      3.85 o 
 -15   4  11      105.96      102.08      4.03 o 
 -14   4  11      350.45      353.45      5.41 o 
 -13   4  11       46.17       48.79      1.83 o 
 -12   4  11       19.05       24.70      1.48 o 
 -11   4  11      158.24      141.61      2.82 o 
 -10   4  11       51.77       55.00      1.87 o 
  -9   4  11       25.26       21.34      1.38 o 
  -8   4  11       21.47       15.02      1.21 o 
  -7   4  11       39.37       43.69      1.52 o 
  -6   4  11     3089.90     2946.57     18.45 o 
  -5   4  11     1933.77     1830.41     11.02 o 
  -4   4  11     1907.93     1921.09     11.08 o 
  -3   4  11        3.71        7.34      0.52 o 
  -2   4  11      254.66      280.76      2.10 o 
  -1   4  11      739.15      735.02      4.05 o 
   0   4  11       75.79       85.79      1.41 o 
   1   4  11       36.26       56.36      1.06 o 
   2   4  11      282.19      289.93      2.56 o 
   3   4  11       16.43       16.37      0.93 o 
   4   4  11      415.57      376.33      3.55 o 
   5   4  11       26.96       27.34      1.22 o 
   6   4  11      449.18      407.99      4.08 o 
   7   4  11       70.99       72.83      1.68 o 
   8   4  11       64.65       60.99      1.68 o 
   9   4  11       94.54       93.09      2.18 o 
  10   4  11      130.31      120.73      2.57 o 
  11   4  11      194.56      197.44      3.80 o 
  12   4  11      447.73      427.63      7.50 o 
  13   4  11      400.97      403.90      7.34 o 
  14   4  11      107.70      108.23      3.40 o 
  15   4  11      103.95      108.64      3.81 o 
  16   4  11       62.98       65.18      3.98 o 
  17   4  11      178.97      181.84      6.80 o 
  18   4  11       44.63       41.88      3.71 o 
 -20   5  11        0.92        0.12      2.37 o 
 -19   5  11       93.95       99.33      5.82 o 
 -18   5  11        8.95        7.01      1.92 o 
 -17   5  11        0.15       -0.69      1.61 o 
 -16   5  11       47.18       42.28      3.20 o 
 -15   5  11        7.13        3.85      1.35 o 
 -14   5  11        0.12       -1.27      1.16 o 
 -13   5  11      239.56      230.63      4.00 o 
 -12   5  11       41.93       36.65      1.78 o 
 -11   5  11       59.55       54.37      1.96 o 
 -10   5  11        6.95        9.50      1.14 o 
  -9   5  11     1000.19      978.55      9.45 o 
  -8   5  11       76.45       82.53      2.25 o 
  -7   5  11     5272.60     5146.00     35.69 o 
  -6   5  11     1092.19     1046.75      7.75 o 
  -5   5  11     2622.26     2481.53     13.81 o 
  -4   5  11      329.87      344.73      2.96 o 
  -3   5  11      224.41      253.48      2.33 o 
  -2   5  11       21.61       23.06      0.76 o 
  -1   5  11      460.93      415.44      2.93 o 
   0   5  11       85.31       96.67      1.31 o 
   1   5  11        4.83        3.35      0.64 o 
   2   5  11       20.58       21.16      0.84 o 
   3   5  11      861.17      811.82      6.12 o 
   4   5  11        0.49        0.75      0.51 o 
   5   5  11      572.88      523.93      4.63 o 
   6   5  11       43.04       37.54      1.27 o 
   7   5  11       16.86       16.51      1.01 o 
   8   5  11      959.33      958.90      8.49 o 
   9   5  11     2839.71     2810.93     20.52 o 
  10   5  11       14.05       11.30      1.10 o 
  11   5  11      573.27      559.38      6.97 o 
  12   5  11       14.64       12.75      1.70 o 
  13   5  11      114.44      106.48      3.48 o 
  14   5  11       13.97       11.76      1.93 o 
  15   5  11      155.95      152.53      4.63 o 
  16   5  11       27.82       27.09      3.81 o 
  17   5  11        4.49        2.00      3.45 o 
  18   5  11        0.40        1.89      2.20 o 
 -20   6  11      273.92      275.83      9.84 o 
 -19   6  11      463.38      460.00     13.10 o 
 -18   6  11        3.68        3.12      3.59 o 
 -17   6  11      273.30      285.45      7.25 o 
 -16   6  11      195.48      187.53      5.75 o 
 -15   6  11       70.39       66.88      2.98 o 
 -14   6  11       22.95       27.47      1.75 o 
 -13   6  11      311.25      329.26      5.39 o 
 -12   6  11       62.47       67.32      2.42 o 
 -11   6  11      172.09      175.36      3.59 o 
 -10   6  11      218.34      211.63      3.91 o 
  -9   6  11       16.42       14.48      1.32 o 
  -8   6  11      246.69      242.95      3.95 o 
  -7   6  11       40.40       49.16      1.39 o 
  -6   6  11      180.25      160.23      2.11 o 
  -5   6  11       59.54       63.27      1.60 o 
  -4   6  11        4.66        1.44      0.56 o 
  -3   6  11       85.01       76.77      1.49 o 
  -2   6  11       61.38       74.84      1.46 o 
  -1   6  11     3962.45     3702.55     18.90 o 
   0   6  11      218.46      184.23      2.06 o 
   1   6  11      224.56      231.99      2.25 o 
   2   6  11      358.02      355.60      3.05 o 
   3   6  11      148.90      174.72      2.18 o 
   4   6  11      207.57      202.81      2.38 o 
   5   6  11      464.67      440.59      4.28 o 
   6   6  11        8.39        5.71      0.82 o 
   7   6  11       15.97       14.23      1.17 o 
   8   6  11      179.27      175.99      3.00 o 
   9   6  11      706.15      682.92      6.73 o 
  10   6  11       13.31       11.26      1.28 o 
  11   6  11      122.78      122.06      4.39 o 
  12   6  11      253.99      256.84      4.99 o 
  13   6  11       30.82       32.23      2.51 o 
  14   6  11        1.96        2.06      1.61 o 
  15   6  11       19.58       14.30      2.17 o 
  16   6  11       26.38       31.87      2.80 o 
  17   6  11       71.93       73.81      4.05 o 
 -19   7  11        9.63        6.91      5.58 o 
 -18   7  11        5.34        7.18      2.94 o 
 -17   7  11        9.10        9.67      3.03 o 
 -16   7  11      355.82      350.62      8.39 o 
 -15   7  11      227.40      222.44      5.38 o 
 -14   7  11        0.78        0.06      1.25 o 
 -13   7  11       12.83       12.31      2.37 o 
 -12   7  11       84.09       77.97      3.04 o 
 -11   7  11      214.23      222.71      4.38 o 
 -10   7  11       21.32       20.88      1.56 o 
  -9   7  11      229.55      232.83      3.94 o 
  -8   7  11       10.60       12.25      1.12 o 
  -7   7  11        9.56       10.61      0.94 o 
  -6   7  11     1124.32     1011.14      7.38 o 
  -5   7  11       68.28       97.68      1.57 o 
  -4   7  11      406.68      343.20      3.64 o 
  -3   7  11       95.55      106.93      1.94 o 
  -2   7  11       80.65      116.20      1.89 o 
  -1   7  11      983.08     1027.71      7.20 o 
   0   7  11       71.48       61.12      1.43 o 
   1   7  11      904.79      883.42      6.06 o 
   2   7  11       49.19       46.23      1.21 o 
   3   7  11      502.10      467.38      4.02 o 
   4   7  11       68.87       67.33      1.46 o 
   5   7  11      104.89      117.46      2.11 o 
   6   7  11       30.06       30.27      1.33 o 
   7   7  11      346.95      352.07      4.22 o 
   8   7  11      273.36      265.82      3.69 o 
   9   7  11      130.44      129.73      2.66 o 
  10   7  11        2.82        1.04      0.99 o 
  11   7  11       25.61       23.91      1.51 o 
  12   7  11      203.37      205.04      4.02 o 
  13   7  11       18.22       14.72      1.93 o 
  14   7  11       95.74       93.23      3.55 o 
  15   7  11        8.01        8.01      2.44 o 
  16   7  11      101.08      102.80      5.97 o 
 -18   8  11       37.21       36.33      4.56 o 
 -17   8  11       11.99        9.48      3.49 o 
 -16   8  11      497.45      501.87      9.37 o 
 -15   8  11       23.67       27.90      2.57 o 
 -14   8  11       24.68       22.81      2.01 o 
 -13   8  11       36.27       38.24      2.98 o 
 -12   8  11       23.42       23.31      2.19 o 
 -11   8  11      304.47      304.93      5.74 o 
 -10   8  11       80.47       76.25      2.64 o 
  -9   8  11       27.95       31.89      1.88 o 
  -8   8  11      302.86      287.78      4.23 o 
  -7   8  11        0.17        1.96      0.87 o 
  -6   8  11       75.16       87.07      2.09 o 
  -5   8  11      210.26      227.72      2.79 o 
  -4   8  11      236.35      222.74      2.63 o 
  -3   8  11       18.06       20.75      1.12 o 
  -2   8  11     1451.24     1408.29     10.60 o 
  -1   8  11       17.59       15.56      1.09 o 
   0   8  11        5.33        4.91      0.89 o 
   1   8  11        0.12       -0.42      0.62 o 
   2   8  11      240.94      241.75      2.90 o 
   3   8  11      364.55      341.70      3.78 o 
   4   8  11      450.00      458.75      4.30 o 
   5   8  11       19.77       24.86      1.28 o 
   6   8  11      723.29      702.73      6.86 o 
   7   8  11       15.49       12.31      1.20 o 
   8   8  11        2.75        3.67      1.05 o 
   9   8  11        7.83        5.47      1.28 o 
  10   8  11      106.62      113.29      2.93 o 
  11   8  11       87.16       84.53      2.89 o 
  12   8  11       78.19       74.34      2.95 o 
  13   8  11        7.93        7.79      1.55 o 
  14   8  11      552.37      541.02     12.59 o 
  15   8  11      122.21      123.61      6.60 o 
  16   8  11       65.00       77.45      5.55 o 
 -17   9  11        4.95        3.29      2.98 o 
 -16   9  11      635.33      646.53     12.70 o 
 -15   9  11        6.02        4.05      2.11 o 
 -14   9  11      104.80      106.75      3.69 o 
 -13   9  11      131.26      148.61      4.40 o 
 -12   9  11        1.25        1.15      1.81 o 
 -11   9  11       81.80       80.86      3.12 o 
 -10   9  11        9.81       11.63      1.72 o 
  -9   9  11      846.35      875.52      9.62 o 
  -8   9  11      314.76      340.26      4.80 o 
  -7   9  11      465.04      473.95      5.40 o 
  -6   9  11      366.65      371.29      5.17 o 
  -5   9  11        9.40        9.45      1.29 o 
  -4   9  11        7.45        9.08      0.90 o 
  -3   9  11        0.31       -0.32      0.77 o 
  -2   9  11      112.06      109.30      2.90 o 
  -1   9  11       61.26       72.74      2.02 o 
   0   9  11      260.74      251.22      3.36 o 
   1   9  11      101.55       99.32      2.34 o 
   2   9  11      371.47      374.09      4.17 o 
   3   9  11       31.08       30.69      1.37 o 
   4   9  11      353.33      353.68      4.22 o 
   5   9  11       89.90       98.57      2.29 o 
   6   9  11      284.40      283.41      4.40 o 
   7   9  11        5.31        4.66      1.17 o 
   8   9  11       20.71       18.84      1.55 o 
   9   9  11        6.88        7.26      1.39 o 
  10   9  11       36.00       31.50      1.95 o 
  11   9  11       22.13       22.10      1.76 o 
  12   9  11      294.70      293.29      5.28 o 
  13   9  11       46.57       41.81      4.35 o 
  14   9  11        0.24       -3.85      2.16 o 
  15   9  11       23.29       20.37      7.38 o 
 -16  10  11        2.87        3.14      2.26 o 
 -15  10  11       11.37       13.74      2.98 o 
 -14  10  11       60.91       60.87      3.92 o 
 -13  10  11       43.57       40.71      2.94 o 
 -12  10  11      351.19      361.39      6.54 o 
 -11  10  11      773.52      767.98     13.86 o 
 -10  10  11       44.58       38.04      2.71 o 
  -9  10  11       26.31       22.59      2.16 o 
  -8  10  11      146.39      161.69      3.60 o 
  -7  10  11       11.88       10.12      1.45 o 
  -6  10  11        6.37       10.26      1.31 o 
  -5  10  11       33.11       35.57      1.61 o 
  -4  10  11       81.00       88.99      2.34 o 
  -3  10  11        5.43        7.94      1.08 o 
  -2  10  11      788.47      787.22      7.97 o 
  -1  10  11       64.30       69.36      2.76 o 
   0  10  11       32.44       28.70      1.52 o 
   1  10  11       10.59        7.23      1.25 o 
   2  10  11      205.09      172.75      3.14 o 
   3  10  11        3.73        1.17      1.15 o 
   4  10  11       97.13       99.82      3.12 o 
   5  10  11      214.96      209.59      3.66 o 
   6  10  11        1.64        1.90      1.22 o 
   7  10  11       54.55       59.71      3.02 o 
   8  10  11        6.86        5.80      1.31 o 
   9  10  11       58.74       54.67      2.30 o 
  10  10  11      219.40      226.83      4.44 o 
  11  10  11       59.14       58.08      2.75 o 
  12  10  11       34.69       27.77      4.59 o 
  13  10  11      359.02      366.49      9.11 o 
  14  10  11      134.98      151.31      7.92 o 
 -15  11  11      114.39      109.84      5.88 o 
 -14  11  11       11.34       11.92      2.48 o 
 -13  11  11       70.10       74.90      4.45 o 
 -12  11  11       10.07       10.07      2.11 o 
 -11  11  11      381.77      390.22      8.09 o 
 -10  11  11      122.20      133.07      3.89 o 
  -9  11  11      173.24      173.38      4.28 o 
  -8  11  11      196.25      208.61      4.91 o 
  -7  11  11        0.45        0.58      1.40 o 
  -6  11  11      112.81      110.82      2.87 o 
  -5  11  11       57.42       57.18      2.29 o 
  -4  11  11      191.41      188.96      4.01 o 
  -3  11  11      214.23      217.24      3.97 o 
  -2  11  11        8.56        9.38      1.29 o 
  -1  11  11      512.92      513.37      5.96 o 
   0  11  11      546.83      557.18      7.02 o 
   1  11  11       19.03       23.93      1.80 o 
   2  11  11      637.90      639.21      7.99 o 
   3  11  11      139.84      134.20      3.21 o 
   4  11  11      248.81      247.88      4.75 o 
   5  11  11       12.10       11.81      1.83 o 
   6  11  11       11.72       12.07      1.56 o 
   7  11  11      411.73      415.73      6.05 o 
   8  11  11        6.20        5.62      1.62 o 
   9  11  11      172.21      165.31      5.00 o 
  10  11  11       19.05       18.48      2.32 o 
  11  11  11        0.19        1.54      1.79 o 
  12  11  11       42.81       43.09      4.01 o 
 -13  12  11       11.06        9.66      2.55 o 
 -12  12  11       50.11       39.85      3.56 o 
 -11  12  11       62.47       66.89      3.62 o 
 -10  12  11       82.39       78.36      3.86 o 
  -9  12  11      372.95      371.34      6.93 o 
  -8  12  11      643.75      648.35      9.57 o 
  -7  12  11       72.07       70.33      3.03 o 
  -6  12  11        0.46        1.33      1.39 o 
  -5  12  11      192.87      191.24      5.33 o 
  -4  12  11        3.72        4.49      1.52 o 
  -3  12  11        0.36        1.49      1.32 o 
  -2  12  11       50.79       53.91      2.60 o 
  -1  12  11      228.81      229.35      4.17 o 
   0  12  11      211.07      205.03      4.02 o 
   1  12  11      202.07      205.48      4.07 o 
   2  12  11      157.32      158.06      4.03 o 
   3  12  11        0.26       -0.49      1.38 o 
   4  12  11      105.98      111.61      3.73 o 
   5  12  11        2.13        3.98      1.68 o 
   6  12  11        1.14        1.10      1.66 o 
   7  12  11       27.90       26.37      2.87 o 
   8  12  11        1.11        2.29      1.82 o 
   9  12  11       16.85       14.83      2.57 o 
  10  12  11       17.01       11.93      2.62 o 
  11  12  11      186.87      172.73      6.34 o 
 -11  13  11       21.22       16.76      3.49 o 
 -10  13  11       33.19       25.96      2.91 o 
  -9  13  11        1.16        1.36      2.08 o 
  -8  13  11      274.57      285.19      7.88 o 
  -7  13  11       70.08       81.64      5.28 o 
  -6  13  11      348.60      353.87     13.57 o 
  -5  13  11       83.73       90.94      3.80 o 
  -4  13  11        0.13        0.59      1.68 o 
  -3  13  11        0.43        0.90      1.56 o 
  -2  13  11       17.26       16.92      2.01 o 
  -1  13  11       28.33       31.79      2.41 o 
   0  13  11      489.76      498.59      7.06 o 
   1  13  11        0.28        1.49      1.61 o 
   2  13  11      205.77      204.66      4.35 o 
   3  13  11       34.37       29.86      2.65 o 
   4  13  11        8.11        6.36      1.95 o 
   5  13  11       15.89       16.00      2.43 o 
   6  13  11       45.02       45.29      3.44 o 
   7  13  11      402.35      410.26      8.45 o 
   8  13  11        1.19        1.22      2.29 o 
   9  13  11      202.22      205.61      7.98 o 
  -9  14  11        0.37        1.81      2.37 o 
  -8  14  11        2.05        4.67      2.22 o 
  -7  14  11       42.57       41.16      3.57 o 
  -6  14  11       63.84       72.51      6.01 o 
  -5  14  11      183.13      190.58      6.27 o 
  -4  14  11     1105.11     1162.70     15.46 o 
  -3  14  11      124.77      134.29      6.31 o 
  -2  14  11      192.96      196.13      5.39 o 
  -1  14  11       11.44       10.91      1.95 o 
   0  14  11      277.50      287.23      6.50 o 
   1  14  11       47.12       51.26      2.92 o 
   2  14  11      127.56      131.07      3.88 o 
   3  14  11      115.98      119.96      3.99 o 
   4  14  11       52.41       42.99      2.89 o 
   5  14  11        0.03        0.71      1.93 o 
   6  14  11      102.01       98.44      4.56 o 
  -4  15  11      259.20      275.43      8.26 o 
  -3  15  11      188.49      201.17      8.90 o 
  -2  15  11       13.75        8.02      3.08 o 
  -1  15  11        0.11        3.06      2.88 o 
   0  15  11        4.47        4.63      2.41 o 
   1  15  11       20.59       22.00      3.07 o 
 -20   0  12       10.47        5.85      3.59 o 
 -18   0  12       95.55       96.00      5.52 o 
 -16   0  12        0.52        0.71      1.96 o 
 -14   0  12        1.66        3.90      1.01 o 
 -12   0  12      177.32      191.36      4.48 o 
 -10   0  12      381.10      246.29      5.14 o 
  -8   0  12      186.12      145.48      3.84 o 
  -6   0  12        2.39        7.33      1.05 o 
  -4   0  12       55.70       82.96      1.70 o 
  -2   0  12      447.10      465.46      4.38 o 
   0   0  12     1009.65     1073.81      8.60 o 
   2   0  12     3023.72     2855.45     21.51 o 
   4   0  12      272.05      236.69      3.73 o 
   6   0  12      118.19      118.56      2.76 o 
   8   0  12      167.32      169.28      4.33 o 
  10   0  12        1.51        3.09      1.22 o 
  12   0  12        8.63        9.14      2.82 o 
  14   0  12      817.26      815.41     17.37 o 
  16   0  12       31.42       23.07      3.19 o 
  18   0  12      270.49      305.98     12.49 o 
 -21   1  12        0.07        2.08      2.47 o 
 -20   1  12        7.27        8.18      2.65 o 
 -19   1  12      178.87      180.79      5.34 o 
 -18   1  12       62.48       60.80      3.27 o 
 -17   1  12        4.78        6.29      1.73 o 
 -16   1  12       22.44       21.38      4.19 o 
 -15   1  12       42.13       41.34      2.17 o 
 -14   1  12      342.14      337.42      4.98 o 
 -13   1  12      176.42      163.97      2.96 o 
 -12   1  12       41.08       34.45      1.50 o 
 -11   1  12      327.20      265.70      3.82 o 
 -10   1  12     1424.39     1206.61     10.70 o 
  -9   1  12     1632.58     1378.54     11.87 o 
  -8   1  12     1323.33     1255.38     10.97 o 
  -7   1  12      179.60      181.94      3.00 o 
  -6   1  12        1.41       -0.71      0.59 o 
  -5   1  12       12.68       10.44      0.62 o 
  -4   1  12      541.20      462.32      3.32 o 
  -3   1  12      106.35      121.20      1.37 o 
  -2   1  12      858.97      917.14      5.09 o 
  -1   1  12        4.04       10.38      0.56 o 
   0   1  12     1085.38     1072.83      6.10 o 
   1   1  12      903.95      976.19      5.68 o 
   2   1  12      247.02      254.56      2.94 o 
   3   1  12     2441.07     2533.67     15.27 o 
   4   1  12     1020.00     1042.36      7.43 o 
   5   1  12       43.26       56.29      1.43 o 
   6   1  12      888.99      935.39      7.45 o 
   7   1  12      698.26      759.79      6.90 o 
   8   1  12        0.23        2.33      0.81 o 
   9   1  12       69.27       71.89      2.15 o 
  10   1  12       11.20       12.49      1.39 o 
  11   1  12        4.37        4.42      1.33 o 
  12   1  12        0.69        3.16      2.30 o 
  13   1  12      128.92      127.55      4.06 o 
  14   1  12        0.74       -0.67      1.29 o 
  15   1  12      135.63      139.10      5.93 o 
  16   1  12       76.50       70.98      3.30 o 
  17   1  12       11.53       10.27      2.53 o 
  18   1  12       32.00       31.32      3.26 o 
 -21   2  12      397.66      414.76     21.10 o 
 -20   2  12      174.97      200.33      9.24 o 
 -19   2  12      186.63      179.65      7.21 o 
 -18   2  12       22.20       20.31      2.35 o 
 -17   2  12       42.09       40.83      2.74 o 
 -16   2  12        9.16       11.21      1.89 o 
 -15   2  12       69.98       76.29      3.20 o 
 -14   2  12        2.93        1.20      0.94 o 
 -13   2  12       12.94       16.34      1.21 o 
 -12   2  12      270.80      248.08      3.72 o 
 -11   2  12       35.94       39.97      1.61 o 
 -10   2  12       59.35       47.27      1.71 o 
  -9   2  12     1476.85     1450.69     12.44 o 
  -8   2  12      180.22      157.05      2.89 o 
  -7   2  12     1808.62     1729.41     14.28 o 
  -6   2  12      112.32      118.07      1.90 o 
  -5   2  12      154.29      110.11      1.68 o 
  -4   2  12     3112.76     3159.06     16.53 o 
  -3   2  12     2926.99     2742.95     13.87 o 
  -2   2  12     1320.95     1383.59      7.32 o 
  -1   2  12      614.37      585.80      3.67 o 
   0   2  12      242.84      268.58      2.24 o 
   1   2  12        2.11        2.30      0.47 o 
   2   2  12      176.96      188.68      2.15 o 
   3   2  12     1184.16     1116.04      7.58 o 
   4   2  12        5.66        9.19      0.74 o 
   5   2  12      124.01       89.74      1.78 o 
   6   2  12       71.82       83.57      1.68 o 
   7   2  12        0.73        0.48      0.69 o 
   8   2  12      976.13      981.67     11.08 o 
   9   2  12      523.48      532.75      6.60 o 
  10   2  12      346.46      345.75      4.79 o 
  11   2  12      301.50      298.74      7.01 o 
  12   2  12       76.42       75.76      3.20 o 
  13   2  12       46.57       42.42      2.62 o 
  14   2  12      122.91      118.63      4.02 o 
  15   2  12       34.04       34.10      3.93 o 
  16   2  12        7.36        8.23      1.87 o 
  17   2  12       23.57       22.53      2.91 o 
  18   2  12       12.23        5.67      2.32 o 
 -21   3  12      138.63      140.83      6.69 o 
 -20   3  12       16.42       17.01      3.32 o 
 -19   3  12       34.17       31.65      3.69 o 
 -18   3  12       19.96       21.51      2.39 o 
 -17   3  12       12.10       11.12      1.98 o 
 -16   3  12        0.51        0.31      1.45 o 
 -15   3  12      223.82      233.36      5.84 o 
 -14   3  12       40.00       48.37      2.35 o 
 -13   3  12      105.99       93.39      2.33 o 
 -12   3  12       61.40       57.79      1.93 o 
 -11   3  12        7.69       10.36      1.10 o 
 -10   3  12      216.66      209.08      3.64 o 
  -9   3  12      822.09      754.59      7.65 o 
  -8   3  12      324.94      334.43      4.47 o 
  -7   3  12      385.12      355.74      4.05 o 
  -6   3  12      160.73      151.97      2.30 o 
  -5   3  12      113.71      104.92      1.51 o 
  -4   3  12     6313.89     6063.55     30.68 o 
  -3   3  12      777.29      745.92      4.59 o 
  -2   3  12       48.29       41.35      0.85 o 
  -1   3  12     1616.43     1701.41      8.39 o 
   0   3  12      392.66      389.46      2.88 o 
   1   3  12     2239.51     2264.51     12.14 o 
   2   3  12      509.26      520.92      3.79 o 
   3   3  12     2891.31     2899.67     16.35 o 
   4   3  12      169.24      170.56      2.28 o 
   5   3  12      681.37      635.74      5.66 o 
   6   3  12        4.33        4.72      0.72 o 
   7   3  12       27.62       27.24      1.15 o 
   8   3  12       73.12       74.08      1.87 o 
   9   3  12      750.07      762.72      7.62 o 
  10   3  12      271.10      266.30      4.67 o 
  11   3  12        5.17        4.39      1.07 o 
  12   3  12      222.94      218.84      5.12 o 
  13   3  12      744.17      753.42     11.89 o 
  14   3  12      260.41      258.48      6.15 o 
  15   3  12        2.95        2.63      1.46 o 
  16   3  12       34.30       38.92      3.24 o 
  17   3  12       16.61       17.04      2.60 o 
  18   3  12       11.69       11.34      2.49 o 
 -21   4  12        8.04        7.80      2.92 o 
 -20   4  12       32.30       32.91      6.01 o 
 -19   4  12      469.76      440.13     12.29 o 
 -18   4  12       18.74       16.95      2.37 o 
 -17   4  12      444.75      450.67      8.99 o 
 -16   4  12       26.14       23.10      2.49 o 
 -15   4  12       28.32       24.94      1.83 o 
 -14   4  12      179.72      188.25      3.37 o 
 -13   4  12        0.29        2.35      0.96 o 
 -12   4  12      336.28      310.89      4.46 o 
 -11   4  12      274.37      262.99      4.37 o 
 -10   4  12      213.04      197.15      3.43 o 
  -9   4  12      883.74      796.84      8.09 o 
  -8   4  12       37.95       29.65      1.52 o 
  -7   4  12      134.01      124.97      3.21 o 
  -6   4  12     1527.97     1489.34     10.65 o 
  -5   4  12      230.51      224.36      2.38 o 
  -4   4  12      386.18      370.20      3.19 o 
  -3   4  12      186.63      165.80      1.72 o 
  -2   4  12      398.98      395.62      2.84 o 
  -1   4  12      862.53      819.94      4.84 o 
   0   4  12       80.03       68.79      1.17 o 
   1   4  12      267.14      290.48      2.52 o 
   2   4  12      945.80      946.30      6.00 o 
   3   4  12       36.24       27.29      0.95 o 
   4   4  12      357.70      329.38      3.35 o 
   5   4  12       56.33       46.19      1.33 o 
   6   4  12       80.09       88.84      1.82 o 
   7   4  12        8.89        8.84      0.87 o 
   8   4  12        0.15        1.57      0.76 o 
   9   4  12      210.19      204.94      3.31 o 
  10   4  12        4.37        4.44      1.04 o 
  11   4  12     1199.75     1190.42     14.81 o 
  12   4  12      695.37      700.15     12.09 o 
  13   4  12      972.56      938.17     13.10 o 
  14   4  12      127.92      118.34      4.06 o 
  15   4  12      186.53      188.01      4.86 o 
  16   4  12        1.01        1.63      1.93 o 
  17   4  12        1.41        3.56      2.16 o 
  18   4  12        4.67        6.29      2.32 o 
 -20   5  12       52.52       38.89      4.32 o 
 -19   5  12       20.41       19.75      3.55 o 
 -18   5  12       13.72       15.81      3.26 o 
 -17   5  12        0.00        0.66      1.78 o 
 -16   5  12      286.13      282.21      7.01 o 
 -15   5  12        0.28        1.62      1.38 o 
 -14   5  12        0.33        1.20      1.12 o 
 -13   5  12      141.94      145.42      3.31 o 
 -12   5  12      534.07      533.83      8.25 o 
 -11   5  12        0.67        2.78      1.00 o 
 -10   5  12        2.95        1.85      0.96 o 
  -9   5  12       11.15        9.21      1.18 o 
  -8   5  12      702.28      676.59      6.83 o 
  -7   5  12        1.11        2.70      0.72 o 
  -6   5  12      682.17      673.24      5.44 o 
  -5   5  12      399.46      399.65      3.50 o 
  -4   5  12        5.18        4.13      0.61 o 
  -3   5  12      157.24      137.82      1.80 o 
  -2   5  12     4984.55     4990.70     25.76 o 
  -1   5  12       82.59       84.30      1.38 o 
   0   5  12       81.39       84.52      1.33 o 
   1   5  12       83.58       73.29      1.34 o 
   2   5  12       89.80       69.33      1.35 o 
   3   5  12       38.82       35.60      1.10 o 
   4   5  12      282.19      256.34      2.91 o 
   5   5  12       15.86       11.92      0.91 o 
   6   5  12      852.83      829.54      6.82 o 
   7   5  12        6.87        6.54      0.87 o 
   8   5  12      171.77      170.94      2.80 o 
   9   5  12      156.92      160.80      2.74 o 
  10   5  12        3.56        3.43      0.98 o 
  11   5  12      122.45      118.49      3.87 o 
  12   5  12      727.82      716.74      8.73 o 
  13   5  12        1.89        3.78      1.47 o 
  14   5  12      619.78      603.10     10.00 o 
  15   5  12      164.61      160.89      6.10 o 
  16   5  12      238.36      244.08      9.23 o 
  17   5  12       45.06       34.91      4.02 o 
 -20   6  12      192.61      216.89      9.00 o 
 -19   6  12        4.10        9.25      3.12 o 
 -18   6  12        0.02        1.54      2.55 o 
 -17   6  12       39.47       35.71      3.14 o 
 -16   6  12       26.51       27.65      3.92 o 
 -15   6  12       17.67       20.07      2.10 o 
 -14   6  12       62.31       61.72      2.61 o 
 -13   6  12       87.95       78.71      2.97 o 
 -12   6  12      316.45      309.45      5.72 o 
 -11   6  12      423.17      421.60      6.43 o 
 -10   6  12       15.83       17.73      1.50 o 
  -9   6  12        6.53        7.67      1.21 o 
  -8   6  12       32.36       33.93      1.83 o 
  -7   6  12      711.74      676.12      5.84 o 
  -6   6  12      680.74      717.83      5.58 o 
  -5   6  12      575.56      523.89      4.32 o 
  -4   6  12     1440.55     1417.90      9.03 o 
  -3   6  12      726.87      753.49      5.73 o 
  -2   6  12     3208.29     2971.25     17.30 o 
  -1   6  12      112.76       89.71      1.55 o 
   0   6  12        0.40        1.34      0.58 o 
   1   6  12      232.46      210.41      2.21 o 
   2   6  12      110.58      126.16      1.80 o 
   3   6  12       76.59       66.26      1.47 o 
   4   6  12      980.08      950.70      7.20 o 
   5   6  12       59.90       63.56      1.59 o 
   6   6  12      683.01      705.41      6.37 o 
   7   6  12       72.98       66.37      1.92 o 
   8   6  12      118.10      121.61      3.32 o 
   9   6  12       20.18       18.89      1.38 o 
  10   6  12      164.21      159.07      3.41 o 
  11   6  12      209.30      208.90      4.18 o 
  12   6  12      228.29      222.07      4.80 o 
  13   6  12        4.25        5.50      1.75 o 
  14   6  12      226.19      224.60      5.84 o 
  15   6  12       71.87       65.89      4.32 o 
  16   6  12       68.10       58.12      3.76 o 
  17   6  12        5.65        5.16      2.00 o 
 -19   7  12      259.14      276.15     10.36 o 
 -18   7  12        0.60        2.50      2.69 o 
 -17   7  12      284.98      276.67     14.02 o 
 -16   7  12        1.76        0.51      1.55 o 
 -15   7  12        0.40        1.35      1.61 o 
 -14   7  12      310.15      315.60      5.82 o 
 -13   7  12      767.25      782.78     10.52 o 
 -12   7  12       61.48       63.52      2.92 o 
 -11   7  12       86.93       80.06      3.33 o 
 -10   7  12       63.53       60.81      2.26 o 
  -9   7  12        5.50        6.63      1.19 o 
  -8   7  12        1.25        0.60      0.88 o 
  -7   7  12        0.75        1.50      0.76 o 
  -6   7  12        2.72        5.85      0.77 o 
  -5   7  12      646.95      588.61      5.08 o 
  -4   7  12       92.25       85.14      1.69 o 
  -3   7  12      737.61      662.94      5.82 o 
  -2   7  12      454.14      369.05      3.79 o 
  -1   7  12     1671.70     1503.96     10.61 o 
   0   7  12      322.74      276.76      3.06 o 
   1   7  12     1584.81     1498.80      9.44 o 
   2   7  12       97.45      109.96      1.78 o 
   3   7  12      210.30      190.56      2.44 o 
   4   7  12      559.37      545.72      4.58 o 
   5   7  12      160.56      161.66      2.52 o 
   6   7  12        5.35        3.85      0.93 o 
   7   7  12      257.36      241.40      3.69 o 
   8   7  12       20.44       20.52      1.41 o 
   9   7  12       35.49       37.72      2.25 o 
  10   7  12       14.20       16.35      1.39 o 
  11   7  12       84.69       87.10      2.88 o 
  12   7  12        0.09        1.56      1.18 o 
  13   7  12      138.77      133.83      4.44 o 
  14   7  12        6.07        6.36      2.02 o 
  15   7  12       29.80       29.31      3.30 o 
  16   7  12       63.64       61.44      4.96 o 
 -18   8  12      106.47      112.34     10.37 o 
 -17   8  12      283.91      281.46     10.67 o 
 -16   8  12        0.06        2.63      2.05 o 
 -15   8  12       41.61       31.40      2.76 o 
 -14   8  12        5.66        6.15      1.65 o 
 -13   8  12      246.25      238.87      5.41 o 
 -12   8  12        2.58        3.00      1.58 o 
 -11   8  12      478.13      492.19      7.01 o 
 -10   8  12      244.03      251.80      6.04 o 
  -9   8  12      172.14      173.14      3.37 o 
  -8   8  12      649.13      681.48      6.96 o 
  -7   8  12     1839.92     1819.42     13.40 o 
  -6   8  12      158.20      162.28      3.60 o 
  -5   8  12       28.21       29.79      1.14 o 
  -4   8  12       19.08       18.96      1.25 o 
  -3   8  12       60.81       68.10      1.79 o 
  -2   8  12       44.79       43.70      1.61 o 
  -1   8  12      199.10      205.01      3.05 o 
   0   8  12       54.29       54.89      1.53 o 
   1   8  12      235.22      228.64      3.04 o 
   2   8  12      113.53      111.20      2.84 o 
   3   8  12       97.87      100.01      2.04 o 
   4   8  12      110.52      112.84      2.22 o 
   5   8  12      241.30      234.01      3.39 o 
   6   8  12        0.01        0.03      0.93 o 
   7   8  12       28.54       25.58      1.52 o 
   8   8  12       34.98       32.02      1.85 o 
   9   8  12      757.45      747.21      8.36 o 
  10   8  12       45.90       41.13      2.06 o 
  11   8  12      169.92      172.48      3.50 o 
  12   8  12       38.15       38.32      2.42 o 
  13   8  12        6.04        8.23      1.83 o 
  14   8  12        5.84        5.51      2.50 o 
  15   8  12       10.38        8.63      3.03 o 
 -17   9  12        0.10        1.57      2.96 o 
 -16   9  12        6.49        9.75      2.50 o 
 -15   9  12       58.06       60.77      4.33 o 
 -14   9  12        9.02       10.02      1.92 o 
 -13   9  12      163.11      171.43      4.81 o 
 -12   9  12       71.55       74.67      3.66 o 
 -11   9  12      314.01      321.75      5.98 o 
 -10   9  12      233.08      247.09      7.65 o 
  -9   9  12      175.41      188.22      3.93 o 
  -8   9  12       84.56       90.75      2.91 o 
  -7   9  12       52.34       50.75      1.97 o 
  -6   9  12       15.11       16.55      1.47 o 
  -5   9  12      462.34      463.19      5.46 o 
  -4   9  12        0.05        2.70      0.90 o 
  -3   9  12      114.99      110.22      2.28 o 
  -2   9  12      302.08      302.63      5.03 o 
  -1   9  12       12.79       14.05      1.22 o 
   0   9  12       73.31       74.98      1.98 o 
   1   9  12      571.74      571.34      5.98 o 
   2   9  12       18.62       22.03      1.28 o 
   3   9  12      235.04      230.52      3.39 o 
   4   9  12        4.45        3.78      1.12 o 
   5   9  12       54.38       65.78      1.98 o 
   6   9  12       12.56        9.07      1.16 o 
   7   9  12      315.95      315.45      4.78 o 
   8   9  12       23.00       18.88      1.63 o 
   9   9  12      207.99      213.77      4.19 o 
  10   9  12       68.56       69.47      2.58 o 
  11   9  12        1.91        1.98      1.31 o 
  12   9  12       27.63       29.65      2.63 o 
  13   9  12       45.75       48.70      5.39 o 
  14   9  12       34.43       30.55      4.25 o 
 -16  10  12        9.47       11.88      2.83 o 
 -15  10  12      116.80      115.72      5.73 o 
 -14  10  12       38.47       33.96      3.04 o 
 -13  10  12       52.45       56.08      3.29 o 
 -12  10  12       30.61       29.80      3.61 o 
 -11  10  12       28.53       31.81      2.61 o 
 -10  10  12      235.21      233.74      6.78 o 
  -9  10  12       58.86       62.82      2.82 o 
  -8  10  12      371.72      366.62      6.03 o 
  -7  10  12      501.99      501.61     10.34 o 
  -6  10  12       69.69       66.92      2.29 o 
  -5  10  12      120.05      121.24      2.84 o 
  -4  10  12      459.33      459.41      5.90 o 
  -3  10  12       29.82       30.17      1.60 o 
  -2  10  12       77.07       74.20      2.25 o 
  -1  10  12       75.67       75.46      2.36 o 
   0  10  12       23.15       21.33      2.15 o 
   1  10  12       43.33       37.60      1.84 o 
   2  10  12      391.31      384.29      5.36 o 
   3  10  12        2.09        3.77      1.22 o 
   4  10  12      325.28      346.05      4.96 o 
   5  10  12       34.07       34.89      1.91 o 
   6  10  12       51.92       54.83      2.95 o 
   7  10  12       77.30       76.27      2.71 o 
   8  10  12        0.18        0.58      1.25 o 
   9  10  12       28.71       27.07      1.91 o 
  10  10  12       20.98       19.96      2.35 o 
  11  10  12      192.46      185.12      6.14 o 
  12  10  12        2.09        4.34      2.15 o 
  13  10  12      113.24      120.93     10.05 o 
 -15  11  12       55.09       56.40      4.65 o 
 -14  11  12      165.34      180.73      5.93 o 
 -13  11  12        1.62        2.50      2.04 o 
 -12  11  12      242.67      249.80      7.98 o 
 -11  11  12        2.03        0.24      1.99 o 
 -10  11  12       75.73       75.64      3.33 o 
  -9  11  12      104.13      106.73      3.52 o 
  -8  11  12      296.01      304.71      6.03 o 
  -7  11  12        0.52        0.96      1.52 o 
  -6  11  12      220.07      224.21      4.38 o 
  -5  11  12      292.62      298.69      5.88 o 
  -4  11  12        6.04        8.11      1.39 o 
  -3  11  12       17.95       20.05      1.98 o 
  -2  11  12      151.52      151.87      3.05 o 
  -1  11  12       66.23       71.61      2.65 o 
   0  11  12      377.53      374.50      7.34 o 
   1  11  12       25.15       21.96      1.79 o 
   2  11  12        3.66        4.38      1.56 o 
   3  11  12      206.36      207.20      3.96 o 
   4  11  12      398.01      415.53      6.35 o 
   5  11  12      246.15      251.17      5.20 o 
   6  11  12       34.03       37.25      2.23 o 
   7  11  12        0.19       -1.15      1.29 o 
   8  11  12       30.68       26.51      2.69 o 
   9  11  12       40.85       41.79      3.03 o 
  10  11  12        0.82        3.89      1.88 o 
  11  11  12      132.30      123.10      4.88 o 
  12  11  12        5.96       13.21      2.97 o 
 -13  12  12        3.12        2.32      2.39 o 
 -12  12  12       10.11       10.85      2.68 o 
 -11  12  12        0.28       -0.48      1.99 o 
 -10  12  12        1.63        1.60      2.01 o 
  -9  12  12       41.40       41.80      2.84 o 
  -8  12  12      364.99      373.15      8.40 o 
  -7  12  12       80.28       80.12      3.55 o 
  -6  12  12     1003.14     1035.59     15.51 o 
  -5  12  12       73.94       73.43      3.29 o 
  -4  12  12     1034.94     1034.12     11.74 o 
  -3  12  12      100.38      102.30      3.58 o 
  -2  12  12       70.96       74.37      2.72 o 
  -1  12  12      298.83      318.89      5.03 o 
   0  12  12       25.63       24.09      1.86 o 
   1  12  12       80.32       84.93      3.14 o 
   2  12  12        2.28        3.79      1.60 o 
   3  12  12      202.26      201.93      5.05 o 
   4  12  12       20.88       19.81      2.06 o 
   5  12  12      298.08      295.98      5.86 o 
   6  12  12      196.91      188.87      4.75 o 
   7  12  12       19.03       18.77      2.65 o 
   8  12  12      202.86      199.28      7.71 o 
   9  12  12        0.88        4.63      2.45 o 
  10  12  12       45.99       41.53      3.61 o 
 -11  13  12        5.86        5.69      2.38 o 
 -10  13  12      279.10      280.04      8.92 o 
  -9  13  12       64.85       66.91      3.85 o 
  -8  13  12       52.25       53.49      3.90 o 
  -7  13  12      128.14      138.15      5.27 o 
  -6  13  12       14.46       13.30      3.84 o 
  -5  13  12        3.32        1.43      1.77 o 
  -4  13  12       15.55       21.36      2.46 o 
  -3  13  12       66.08       68.36      2.98 o 
  -2  13  12      144.03      149.59      4.12 o 
  -1  13  12       92.26       98.60      3.52 o 
   0  13  12       54.72       56.03      2.96 o 
   1  13  12      283.01      290.37      5.20 o 
   2  13  12        0.47        0.88      1.52 o 
   3  13  12      461.32      458.26      8.04 o 
   4  13  12       12.38       11.10      2.10 o 
   5  13  12        9.80        9.39      2.08 o 
   6  13  12       12.11        9.30      2.50 o 
   7  13  12       61.95       63.61      3.84 o 
   8  13  12       24.32       24.10      3.28 o 
  -8  14  12       29.93       25.75      3.31 o 
  -7  14  12       73.72       76.27      7.65 o 
  -6  14  12      150.76      163.37      6.64 o 
  -5  14  12        0.79        2.82      1.90 o 
  -4  14  12       14.17       12.82      2.91 o 
  -3  14  12      496.55      525.74     10.72 o 
  -2  14  12       65.09       64.99      3.54 o 
  -1  14  12       29.72       29.06      2.40 o 
   0  14  12      186.08      204.81      5.56 o 
   1  14  12        1.02       -0.39      1.73 o 
   2  14  12        0.55        3.11      1.88 o 
   3  14  12      149.21      155.39      4.69 o 
   4  14  12       83.21       82.56      3.61 o 
   5  14  12        3.37        5.54      2.25 o 
 -21   0  13      119.59      137.10      9.50 o 
 -19   0  13      192.15      208.81     11.30 o 
 -17   0  13      116.75      106.73      5.85 o 
 -15   0  13      348.02      302.55      9.49 o 
 -13   0  13       91.08       84.74      4.73 o 
 -11   0  13       22.84       20.17      2.87 o 
  -9   0  13     1557.90     1635.22     25.39 o 
  -7   0  13       98.86       93.48      3.19 o 
  -5   0  13     1051.41     1024.44      9.69 o 
  -3   0  13      660.79      667.54      6.01 o 
  -1   0  13      567.39      535.95      4.98 o 
   1   0  13     2346.69     2309.94     17.03 o 
   3   0  13     1892.35     1840.25     15.79 o 
   5   0  13       24.45       12.06      1.48 o 
   7   0  13       17.20       29.04      2.72 o 
   9   0  13      156.07      179.90      5.13 o 
  11   0  13       20.86       18.44      2.81 o 
  13   0  13      534.81      523.11     19.47 o 
  15   0  13       25.24       29.11      3.43 o 
  17   0  13        2.71        1.13      2.46 o 
 -21   1  13        0.82        1.30      2.53 o 
 -20   1  13        1.11        5.82      2.65 o 
 -19   1  13      242.96      253.04     10.90 o 
 -18   1  13      163.90      164.96      5.18 o 
 -17   1  13       76.65       78.89      3.64 o 
 -16   1  13        0.35        0.96      1.43 o 
 -15   1  13       90.33       87.55      3.64 o 
 -14   1  13        2.66        2.17      0.91 o 
 -13   1  13       18.49       14.86      1.22 o 
 -12   1  13       14.11       14.16      1.49 o 
 -11   1  13        0.09        0.67      0.81 o 
 -10   1  13     1842.99     1643.69     13.98 o 
  -9   1  13      477.75      425.43      5.21 o 
  -8   1  13      156.04      142.93      3.20 o 
  -7   1  13      213.70      157.29      3.00 o 
  -6   1  13      148.20      111.91      1.84 o 
  -5   1  13        2.27        0.89      0.48 o 
  -4   1  13        0.30        0.00      0.42 o 
  -3   1  13      401.60      468.33      3.36 o 
  -2   1  13      214.96      229.68      1.97 o 
  -1   1  13     2793.35     2954.73     14.09 o 
   0   1  13      343.67      439.00      3.22 o 
   1   1  13      864.03      879.58      5.52 o 
   2   1  13     1393.91     1355.13      7.80 o 
   3   1  13     1185.75     1197.90      8.11 o 
   4   1  13       96.04       88.56      1.67 o 
   5   1  13     1224.36     1232.12      9.57 o 
   6   1  13      354.22      363.29     11.60 o 
   7   1  13      300.99      281.95      3.80 o 
   8   1  13       43.44       44.34      1.56 o 
   9   1  13      123.23      115.56      2.78 o 
  10   1  13      109.42      117.62      3.82 o 
  11   1  13        4.04        4.55      1.55 o 
  12   1  13        3.41        1.91      1.36 o 
  13   1  13      692.46      719.15     11.54 o 
  14   1  13       44.50       37.37      2.65 o 
  15   1  13      162.25      164.43      4.89 o 
  16   1  13       27.77       28.67      3.15 o 
  17   1  13       92.99       95.24      5.78 o 
  18   1  13       54.25       61.86      5.52 o 
 -21   2  13       28.24       30.54      3.92 o 
 -20   2  13      392.55      415.88     11.91 o 
 -19   2  13      248.84      254.56      8.98 o 
 -18   2  13      152.28      161.93      5.17 o 
 -17   2  13        5.90        1.01      1.58 o 
 -16   2  13        7.06        5.07      1.65 o 
 -15   2  13      213.58      193.91      5.38 o 
 -14   2  13       23.50       23.65      1.41 o 
 -13   2  13       21.80       20.55      1.39 o 
 -12   2  13      569.57      591.96      6.60 o 
 -11   2  13       18.14       20.73      1.37 o 
 -10   2  13      110.06      106.57      2.52 o 
  -9   2  13      708.32      637.46      6.86 o 
  -8   2  13       20.68       19.69      1.33 o 
  -7   2  13      118.71       99.42      2.39 o 
  -6   2  13      398.39      358.69      3.59 o 
  -5   2  13        1.02        2.90      0.54 o 
  -4   2  13      532.69      506.43      4.52 o 
  -3   2  13       10.96        8.35      0.66 o 
  -2   2  13      593.57      588.15      3.84 o 
  -1   2  13      676.76      603.13      3.80 o 
   0   2  13      410.08      373.08      2.90 o 
   1   2  13      182.74      150.59      1.76 o 
   2   2  13     1681.29     1646.43      9.26 o 
   3   2  13      408.99      420.60      3.62 o 
   4   2  13       15.82       29.30      1.31 o 
   5   2  13      517.00      553.73      5.26 o 
   6   2  13       25.69       24.48      1.13 o 
   7   2  13      152.85      159.59      2.59 o 
   8   2  13      141.86      142.18      2.99 o 
   9   2  13       22.90       25.43      1.46 o 
  10   2  13      252.23      257.03      3.99 o 
  11   2  13       73.69       72.94      2.76 o 
  12   2  13      968.57      958.39     14.15 o 
  13   2  13       16.70       17.36      2.11 o 
  14   2  13      255.46      255.33      6.17 o 
  15   2  13       13.01       13.87      2.09 o 
  16   2  13       10.93       12.00      2.55 o 
  17   2  13       12.73       14.26      2.74 o 
  18   2  13       34.85       45.00      4.95 o 
 -21   3  13       55.81       54.76      4.79 o 
 -20   3  13      184.64      191.94      7.85 o 
 -19   3  13        0.09       -1.41      2.31 o 
 -18   3  13        5.47        7.43      2.00 o 
 -17   3  13      137.41      149.39      8.21 o 
 -16   3  13       93.90      103.87      4.32 o 
 -15   3  13       37.95       33.43      2.43 o 
 -14   3  13      272.01      281.53      4.24 o 
 -13   3  13       11.24        8.34      1.17 o 
 -12   3  13      177.59      162.42      3.16 o 
 -11   3  13        7.47        3.77      1.00 o 
 -10   3  13      317.34      304.00      4.99 o 
  -9   3  13        4.38        2.89      1.14 o 
  -8   3  13     2403.43     2238.67     18.18 o 
  -7   3  13      128.15      110.40      2.46 o 
  -6   3  13       62.27       56.63      1.46 o 
  -5   3  13      230.08      217.56      2.38 o 
  -4   3  13     1529.77     1423.38      8.89 o 
  -3   3  13      563.74      585.75      3.92 o 
  -2   3  13      529.69      547.08      3.66 o 
  -1   3  13      173.04      157.34      1.72 o 
   0   3  13      645.19      598.78      4.19 o 
   1   3  13       37.89       41.95      1.01 o 
   2   3  13      939.59      912.03      5.85 o 
   3   3  13      100.60       79.67      1.47 o 
   4   3  13        4.57        2.35      0.65 o 
   5   3  13       10.38       10.30      0.90 o 
   6   3  13       21.28       21.03      1.10 o 
   7   3  13       13.64        8.10      0.88 o 
   8   3  13      427.69      424.96      4.89 o 
   9   3  13      178.06      175.65      3.16 o 
  10   3  13      259.45      262.72      4.13 o 
  11   3  13        3.73        3.09      1.47 o 
  12   3  13      528.04      502.68      9.23 o 
  13   3  13       43.73       38.82      2.78 o 
  14   3  13      321.67      300.16      6.88 o 
  15   3  13        2.16        2.85      1.64 o 
  16   3  13        5.12        7.11      2.49 o 
  17   3  13        0.08        2.80      2.14 o 
 -20   4  13       10.06       10.93      3.19 o 
 -19   4  13        3.84        9.96      3.72 o 
 -18   4  13        1.26        5.52      2.56 o 
 -17   4  13       23.00       19.07      2.46 o 
 -16   4  13        3.87        3.15      1.78 o 
 -15   4  13      117.09      117.32      3.62 o 
 -14   4  13      207.76      208.95      4.24 o 
 -13   4  13       54.63       53.77      2.10 o 
 -12   4  13        7.44        7.51      1.18 o 
 -11   4  13      507.11      474.52      5.93 o 
 -10   4  13       18.27       16.42      1.37 o 
  -9   4  13       81.22       79.04      2.40 o 
  -8   4  13        2.28        4.40      0.98 o 
  -7   4  13        2.50        1.52      0.73 o 
  -6   4  13      984.69      986.23      7.60 o 
  -5   4  13       34.97       34.63      1.26 o 
  -4   4  13      239.37      230.86      2.56 o 
  -3   4  13      141.57      151.16      1.96 o 
  -2   4  13      142.08      144.41      1.78 o 
  -1   4  13      506.63      487.83      3.53 o 
   0   4  13       82.96       81.04      1.35 o 
   1   4  13      552.75      537.92      3.86 o 
   2   4  13       90.23       91.26      1.59 o 
   3   4  13     1828.24     1674.78      9.93 o 
   4   4  13      336.57      329.30      3.45 o 
   5   4  13      758.16      701.55      5.96 o 
   6   4  13      151.04      165.26      2.61 o 
   7   4  13       70.57       66.59      1.76 o 
   8   4  13      577.32      576.55      5.92 o 
   9   4  13       95.65       91.97      2.19 o 
  10   4  13       99.81      104.40      2.47 o 
  11   4  13        4.50        3.56      1.71 o 
  12   4  13      428.47      418.77      7.80 o 
  13   4  13      118.46      117.01      4.07 o 
  14   4  13        2.46        4.46      1.67 o 
  15   4  13        6.31        9.86      2.27 o 
  16   4  13      129.54      131.66      5.64 o 
  17   4  13        7.79        6.52      2.53 o 
 -20   5  13        2.65        0.60      2.49 o 
 -19   5  13      118.82      111.05      9.37 o 
 -18   5  13        4.16        0.99      3.85 o 
 -17   5  13      144.50      136.34      5.10 o 
 -16   5  13       41.17       38.64      3.14 o 
 -15   5  13       10.17        8.40      1.74 o 
 -14   5  13      355.27      357.85      6.11 o 
 -13   5  13       34.25       33.88      2.06 o 
 -12   5  13       16.71       13.25      1.45 o 
 -11   5  13       71.33       73.86      2.39 o 
 -10   5  13       28.34       25.71      1.63 o 
  -9   5  13      152.35      151.92      3.20 o 
  -8   5  13        2.89        2.63      0.90 o 
  -7   5  13      165.91      177.78      3.39 o 
  -6   5  13        3.07        5.06      0.79 o 
  -5   5  13       11.59       17.06      0.94 o 
  -4   5  13       58.25       45.01      1.16 o 
  -3   5  13     1769.23     1741.56     10.02 o 
  -2   5  13      474.34      476.21      3.94 o 
  -1   5  13     1483.71     1434.02      8.99 o 
   0   5  13       86.79       89.22      1.47 o 
   1   5  13      703.91      663.66      4.58 o 
   2   5  13       12.48       17.31      0.84 o 
   3   5  13        0.19        0.85      0.62 o 
   4   5  13      403.75      411.38      3.96 o 
   5   5  13       21.66       26.01      1.15 o 
   6   5  13      191.79      188.43      2.81 o 
   7   5  13      232.48      239.96      3.56 o 
   8   5  13       95.25       92.39      2.54 o 
   9   5  13      103.03      107.10      2.70 o 
  10   5  13        1.97        1.30      1.05 o 
  11   5  13      117.37      119.40      3.11 o 
  12   5  13        0.29        0.47      1.16 o 
  13   5  13      201.27      211.39      5.09 o 
  14   5  13        8.61        7.98      1.73 o 
  15   5  13        8.48       10.84      2.46 o 
  16   5  13       41.22       43.91      5.38 o 
  17   5  13        1.93        3.20      2.25 o 
 -19   6  13      432.14      449.24     13.44 o 
 -18   6  13       86.07       82.04      5.92 o 
 -17   6  13       24.58       29.35     11.30 o 
 -16   6  13       45.54       43.98      2.54 o 
 -15   6  13       48.91       52.42      2.93 o 
 -14   6  13      126.15      115.81      3.48 o 
 -13   6  13       31.62       26.92      2.32 o 
 -12   6  13       58.41       58.43      2.48 o 
 -11   6  13       90.92       88.07      2.86 o 
 -10   6  13      114.37      133.04      3.15 o 
  -9   6  13       23.96       16.82      1.53 o 
  -8   6  13      179.09      193.73      3.42 o 
  -7   6  13        4.19        7.12      0.87 o 
  -6   6  13       24.69       25.58      1.26 o 
  -5   6  13       66.82       68.59      1.55 o 
  -4   6  13       27.70       29.83      1.34 o 
  -3   6  13     1125.60     1071.39      8.05 o 
  -2   6  13      810.80      741.32      5.73 o 
  -1   6  13      668.40      594.93      5.04 o 
   0   6  13      189.16      181.43      2.62 o 
   1   6  13     2499.31     2419.00     13.65 o 
   2   6  13       13.66       11.57      0.81 o 
   3   6  13     1589.77     1490.92      9.87 o 
   4   6  13        0.01        1.71      0.77 o 
   5   6  13     1044.09      993.01      7.85 o 
   6   6  13       14.70       13.74      1.14 o 
   7   6  13      936.62      912.68      8.24 o 
   8   6  13      197.51      199.66      3.36 o 
   9   6  13      139.90      136.86      2.93 o 
  10   6  13       65.54       64.76      2.31 o 
  11   6  13        7.68        5.99      1.20 o 
  12   6  13       47.73       42.50      2.26 o 
  13   6  13       16.22       11.32      2.18 o 
  14   6  13        0.04       -1.21      1.99 o 
  15   6  13        5.68        5.23      2.29 o 
  16   6  13       62.90       68.51      4.11 o 
 -19   7  13        7.82       10.51      3.47 o 
 -18   7  13       17.14       19.16      5.15 o 
 -17   7  13       12.99        4.37      2.84 o 
 -16   7  13       23.80       24.79      2.55 o 
 -15   7  13        0.80        2.44      1.23 o 
 -14   7  13      198.27      195.65      4.70 o 
 -13   7  13        9.75        9.99      1.81 o 
 -12   7  13       41.39       42.45      3.32 o 
 -11   7  13      188.09      184.39      4.21 o 
 -10   7  13      163.58      144.80      3.40 o 
  -9   7  13       20.40       16.69      1.35 o 
  -8   7  13      592.27      568.17      6.52 o 
  -7   7  13      183.45      182.77      2.78 o 
  -6   7  13        3.76        2.34      0.84 o 
  -5   7  13      223.80      214.96      2.96 o 
  -4   7  13     1060.04     1024.20      8.01 o 
  -3   7  13        4.24        6.85      0.97 o 
  -2   7  13        1.47        4.41      0.89 o 
  -1   7  13        2.34        1.37      0.77 o 
   0   7  13       23.32       27.97      1.18 o 
   1   7  13      196.00      202.48      2.67 o 
   2   7  13      291.41      280.67      3.05 o 
   3   7  13      113.67       97.96      2.92 o 
   4   7  13      281.96      284.32      3.41 o 
   5   7  13       89.23       94.39      2.09 o 
   6   7  13      557.74      538.86      5.70 o 
   7   7  13       95.89      105.75      2.58 o 
   8   7  13        7.42        7.34      1.24 o 
   9   7  13      101.72      100.48      2.65 o 
  10   7  13     1222.88     1224.65     11.06 o 
  11   7  13        0.53        1.26      1.22 o 
  12   7  13       41.79       39.17      2.18 o 
  13   7  13       15.64       13.18      2.03 o 
  14   7  13       52.98       51.93      3.53 o 
  15   7  13        3.18        1.40      2.16 o 
 -18   8  13      162.10      165.67      8.43 o 
 -17   8  13       96.98       96.91      6.78 o 
 -16   8  13       32.87       36.49      3.39 o 
 -15   8  13       34.88       33.61      2.86 o 
 -14   8  13      100.77      103.99      5.05 o 
 -13   8  13      109.56      109.95      3.89 o 
 -12   8  13      403.63      409.44      7.45 o 
 -11   8  13        1.15        0.88      1.73 o 
 -10   8  13      172.44      174.82      3.89 o 
  -9   8  13       74.70       71.88      2.42 o 
  -8   8  13     1299.02     1340.40     11.97 o 
  -7   8  13        1.79        2.17      0.98 o 
  -6   8  13       60.95       65.53      2.13 o 
  -5   8  13       36.53       31.63      1.32 o 
  -4   8  13        0.23        0.97      0.84 o 
  -3   8  13       15.37       14.38      1.11 o 
  -2   8  13      605.99      610.84      6.52 o 
  -1   8  13        2.11        1.35      0.86 o 
   0   8  13      523.70      505.87      4.87 o 
   1   8  13        0.64        2.08      0.91 o 
   2   8  13      131.63      129.46      2.26 o 
   3   8  13        0.09       -1.20      0.78 o 
   4   8  13       42.93       44.54      1.70 o 
   5   8  13        0.73        1.77      0.91 o 
   6   8  13       46.10       46.76      1.93 o 
   7   8  13       88.55       92.38      2.62 o 
   8   8  13      265.15      274.26      4.66 o 
   9   8  13        7.23        6.55      1.41 o 
  10   8  13        9.57        8.82      1.47 o 
  11   8  13        1.41        3.53      1.48 o 
  12   8  13        4.17        4.52      1.75 o 
  13   8  13       17.04       16.79      2.11 o 
  14   8  13       45.93       46.35      4.79 o 
  15   8  13       35.02       41.65      4.63 o 
 -17   9  13       25.02       20.93      4.37 o 
 -16   9  13      139.50      150.27     10.10 o 
 -15   9  13       54.52       51.54      3.07 o 
 -14   9  13        5.59        6.29      1.90 o 
 -13   9  13       16.74       13.44      2.21 o 
 -12   9  13        2.64        1.52      1.56 o 
 -11   9  13        7.98        8.20      1.76 o 
 -10   9  13      117.96      115.25      3.51 o 
  -9   9  13       72.39       71.11      3.06 o 
  -8   9  13      348.33      349.23      7.65 o 
  -7   9  13       29.11       26.56      1.66 o 
  -6   9  13       76.60       75.49      2.96 o 
  -5   9  13      223.91      217.56      3.55 o 
  -4   9  13      304.45      327.49      4.04 o 
  -3   9  13       73.27       70.57      2.34 o 
  -2   9  13      202.95      193.61      3.38 o 
  -1   9  13      915.21      893.95      8.74 o 
   0   9  13      282.17      283.30      4.10 o 
   1   9  13        0.02        0.08      1.03 o 
   2   9  13      363.66      364.75      4.40 o 
   3   9  13      196.80      182.72      3.20 o 
   4   9  13      429.93      422.81      5.28 o 
   5   9  13       52.67       50.09      2.00 o 
   6   9  13       22.60       23.10      1.63 o 
   7   9  13      168.07      170.66      3.56 o 
   8   9  13       64.44       63.40      2.67 o 
   9   9  13        4.96        4.18      1.39 o 
  10   9  13      353.27      361.30      5.62 o 
  11   9  13      210.43      196.99      4.43 o 
  12   9  13        3.00        2.57      2.09 o 
  13   9  13       71.08       71.85      4.11 o 
  14   9  13       71.95       69.38      6.11 o 
 -16  10  13        3.99        2.84      2.45 o 
 -15  10  13       89.54       86.09      3.84 o 
 -14  10  13       17.62       19.52      2.77 o 
 -13  10  13       17.48       18.54      2.36 o 
 -12  10  13       44.38       44.75      3.64 o 
 -11  10  13       32.01       29.73      2.88 o 
 -10  10  13       24.50       23.58      2.34 o 
  -9  10  13      302.57      308.76      6.14 o 
  -8  10  13       80.88       79.18      3.19 o 
  -7  10  13      129.01      135.60      3.71 o 
  -6  10  13      237.63      237.66      4.66 o 
  -5  10  13       76.51       82.53      2.58 o 
  -4  10  13       17.39       15.61      1.46 o 
  -3  10  13      429.59      423.66      5.60 o 
  -2  10  13       45.35       49.67      2.10 o 
  -1  10  13        3.45        4.39      1.20 o 
   0  10  13        9.85        7.88      1.44 o 
   1  10  13      689.70      704.06      7.58 o 
   2  10  13      264.68      254.82      4.32 o 
   3  10  13      926.28      921.05      8.89 o 
   4  10  13       51.63       49.51      2.36 o 
   5  10  13      171.72      164.12      3.89 o 
   6  10  13      169.91      171.45      4.60 o 
   7  10  13       42.71       40.34      2.43 o 
   8  10  13       28.82       30.70      2.71 o 
   9  10  13      182.84      174.33      3.96 o 
  10  10  13       28.85       30.22      2.65 o 
  11  10  13       13.52       14.25      2.24 o 
  12  10  13        9.97       10.96      2.76 o 
 -14  11  13       35.70       38.49      3.32 o 
 -13  11  13        0.14       -0.37      2.20 o 
 -12  11  13      126.07      133.57      5.46 o 
 -11  11  13       11.69       12.47      2.27 o 
 -10  11  13       20.73       19.59      2.24 o 
  -9  11  13      788.99      790.68     10.80 o 
  -8  11  13        1.88        3.64      1.78 o 
  -7  11  13      202.37      192.78      5.01 o 
  -6  11  13        6.79        3.71      1.76 o 
  -5  11  13        0.46        1.34      1.78 o 
  -4  11  13      482.92      489.40      6.33 o 
  -3  11  13       26.58       26.24      1.90 o 
  -2  11  13      204.75      199.28      4.23 o 
  -1  11  13      161.13      163.50      3.79 o 
   0  11  13        3.44        4.08      1.45 o 
   1  11  13      234.23      223.42      4.18 o 
   2  11  13      114.94      122.43      3.60 o 
   3  11  13        4.06        5.08      1.39 o 
   4  11  13       52.17       45.30      2.48 o 
   5  11  13      199.49      193.06      4.66 o 
   6  11  13      195.37      179.94      4.50 o 
   7  11  13       63.43       63.01      3.03 o 
   8  11  13       25.66       23.77      2.61 o 
   9  11  13        3.85        4.33      2.19 o 
  10  11  13        9.53        7.05      2.43 o 
  11  11  13       37.82       36.58      3.16 o 
 -13  12  13        2.43       -0.86      2.43 o 
 -12  12  13       24.31       23.63      2.73 o 
 -11  12  13       22.78       26.53      3.13 o 
 -10  12  13       57.57       56.18      4.01 o 
  -9  12  13        2.26        3.23      2.14 o 
  -8  12  13        9.67       10.01      2.28 o 
  -7  12  13       11.82       12.09      2.68 o 
  -6  12  13      400.23      408.31      7.65 o 
  -5  12  13        7.81       13.75      2.29 o 
  -4  12  13       42.54       35.70      2.37 o 
  -3  12  13       54.64       50.19      2.78 o 
  -2  12  13       13.10        9.87      1.87 o 
  -1  12  13       23.20       25.58      2.06 o 
   0  12  13      312.73      333.06      6.48 o 
   1  12  13       30.18       29.48      2.26 o 
   2  12  13      218.33      215.26      4.71 o 
   3  12  13      306.24      302.52      6.29 o 
   4  12  13       12.09        8.60      1.83 o 
   5  12  13       12.81       12.34      2.08 o 
   6  12  13      138.69      126.03      4.45 o 
   7  12  13       15.05       12.90      2.37 o 
   8  12  13        8.86        5.48      2.17 o 
   9  12  13       13.97       14.67      3.29 o 
 -10  13  13       25.58       24.78      3.20 o 
  -9  13  13       25.47       17.63      3.30 o 
  -8  13  13      138.63      137.60      5.35 o 
  -7  13  13       93.17       87.45      4.46 o 
  -6  13  13        1.00        1.46      4.03 o 
  -5  13  13        2.76        3.37      2.03 o 
  -4  13  13      348.26      372.20      7.39 o 
  -3  13  13       11.47       12.18      2.23 o 
  -2  13  13      212.73      220.99      5.24 o 
  -1  13  13      199.15      202.88      4.83 o 
   0  13  13       25.42       32.06      2.65 o 
   1  13  13       33.24       35.68      2.30 o 
   2  13  13      299.62      298.96      6.13 o 
   3  13  13       59.49       62.33      3.66 o 
   4  13  13        3.85        2.99      1.93 o 
   5  13  13      104.17      100.33      5.54 o 
   6  13  13      202.84      200.67      6.02 o 
   7  13  13       92.13       89.07      4.39 o 
  -7  14  13       13.01       13.06      3.24 o 
  -6  14  13      163.12      164.01      6.17 o 
  -5  14  13       15.05       13.25      2.83 o 
  -4  14  13       30.28       34.57      3.45 o 
  -3  14  13      214.01      227.18      6.87 o 
  -2  14  13       10.87       13.05      2.46 o 
  -1  14  13      250.61      271.05      7.81 o 
   0  14  13       15.60       18.30      2.93 o 
   1  14  13       68.88       71.15      3.42 o 
   2  14  13       20.16       16.35      2.41 o 
   3  14  13       65.39       59.43      3.38 o 
   4  14  13       70.80       70.51      3.48 o 
 -20   0  14     1402.97     1446.88     39.74 o 
 -18   0  14        9.76        8.78      3.95 o 
 -16   0  14       41.79       40.80      8.11 o 
 -14   0  14       26.89       26.84      2.36 o 
 -12   0  14       13.29        3.93      1.50 o 
 -10   0  14     1428.11     1193.08     15.59 o 
  -8   0  14      801.31      672.80     10.16 o 
  -6   0  14      230.59      230.21      3.96 o 
  -4   0  14       87.25       81.88      1.82 o 
  -2   0  14        0.35        1.42      0.69 o 
   0   0  14      245.43      272.00      3.74 o 
   2   0  14       22.84       17.60      1.17 o 
   4   0  14       10.98       13.37      1.27 o 
   6   0  14      117.00      106.38      2.89 o 
   8   0  14     1677.94     1699.38     20.97 o 
  10   0  14     1136.56     1098.63     17.16 o 
  12   0  14      701.12      697.07     16.18 o 
  14   0  14      657.62      686.96     21.37 o 
  16   0  14      163.62      152.19      9.10 o 
 -21   1  14       12.78       16.87      3.57 o 
 -20   1  14       56.30       59.48      5.03 o 
 -19   1  14      120.49      120.27      6.51 o 
 -18   1  14      374.42      379.02      8.29 o 
 -17   1  14       17.02       21.45      2.42 o 
 -16   1  14      121.74      128.06      4.58 o 
 -15   1  14      188.24      189.14      5.12 o 
 -14   1  14       62.68       71.28      2.27 o 
 -13   1  14       53.98       51.06      1.96 o 
 -12   1  14      421.75      388.90      5.17 o 
 -11   1  14       97.38       81.66      2.44 o 
 -10   1  14      494.32      443.60      5.55 o 
  -9   1  14        0.04        2.47      0.93 o 
  -8   1  14      522.68      509.66      5.97 o 
  -7   1  14     1122.85      946.04      8.39 o 
  -6   1  14      786.89      863.99      6.78 o 
  -5   1  14       35.01       23.86      0.88 o 
  -4   1  14       15.06       15.09      0.70 o 
  -3   1  14      118.30      123.96      1.99 o 
  -2   1  14       33.91       27.28      0.87 o 
  -1   1  14      202.07      216.10      2.14 o 
   0   1  14     3225.52     2983.32     15.81 o 
   1   1  14       71.20       72.94      1.38 o 
   2   1  14     1484.72     1409.87      8.52 o 
   3   1  14      930.77      933.81      6.76 o 
   4   1  14        0.29        0.17      0.62 o 
   5   1  14       49.27       45.91      1.44 o 
   6   1  14      135.93      148.90      2.41 o 
   7   1  14        0.60        1.52      0.69 o 
   8   1  14      123.03      126.91      2.93 o 
   9   1  14       14.44       15.55      1.32 o 
  10   1  14      289.38      288.76      4.84 o 
  11   1  14       42.73       45.12      2.12 o 
  12   1  14      117.77      124.00      4.29 o 
  13   1  14       84.17       82.07      3.61 o 
  14   1  14        0.54        6.39      5.11 o 
  15   1  14       36.38       39.46      2.83 o 
  16   1  14       77.07       85.37      5.03 o 
  17   1  14        0.36       -1.24      1.89 o 
 -21   2  14      109.22      125.69     13.62 o 
 -20   2  14       41.68       40.88      4.41 o 
 -19   2  14      206.39      199.43      8.08 o 
 -18   2  14       11.13       11.03      2.25 o 
 -17   2  14      105.24      122.13      4.61 o 
 -16   2  14       52.76       53.80      3.27 o 
 -15   2  14      322.12      332.16      6.04 o 
 -14   2  14       78.68       73.33      2.63 o 
 -13   2  14       28.16       25.23      1.59 o 
 -12   2  14      275.33      264.04      4.16 o 
 -11   2  14      390.59      397.19      5.24 o 
 -10   2  14      360.16      358.28      4.90 o 
  -9   2  14      153.16      143.37      3.54 o 
  -8   2  14      330.68      298.00      4.34 o 
  -7   2  14      466.73      396.40      4.59 o 
  -6   2  14        7.54        0.90      0.65 o 
  -5   2  14     4550.44     4353.90     24.63 o 
  -4   2  14      947.65      901.42      6.02 o 
  -3   2  14      494.85      551.36      4.07 o 
  -2   2  14        0.35        2.65      0.57 o 
  -1   2  14       57.23       39.67      0.98 o 
   0   2  14       37.90       34.29      0.94 o 
   1   2  14     2217.04     2201.80     11.78 o 
   2   2  14      329.74      382.75      3.38 o 
   3   2  14     1549.64     1588.30     10.81 o 
   4   2  14      134.91      139.55      2.17 o 
   5   2  14      424.86      444.00      4.58 o 
   6   2  14      211.80      204.80      3.39 o 
   7   2  14      133.61      140.73      2.54 o 
   8   2  14       22.84       27.07      1.46 o 
   9   2  14      180.55      184.56      3.43 o 
  10   2  14       36.96       33.59      1.70 o 
  11   2  14      269.54      247.89      4.93 o 
  12   2  14        9.35        9.41      2.35 o 
  13   2  14      452.38      437.77      8.62 o 
  14   2  14       90.42       89.15      3.98 o 
  15   2  14       77.66       76.17      4.81 o 
  16   2  14      101.18       96.48      5.33 o 
  17   2  14      195.88      190.73      7.45 o 
 -20   3  14       15.59       10.57      3.22 o 
 -19   3  14      140.23      132.49      6.81 o 
 -18   3  14       11.04       13.77      3.10 o 
 -17   3  14       59.26       55.87      3.50 o 
 -16   3  14       39.63       39.52      3.04 o 
 -15   3  14        0.52        1.86      1.39 o 
 -14   3  14      362.94      394.29      6.21 o 
 -13   3  14       38.62       37.43      1.87 o 
 -12   3  14        5.96        7.80      1.53 o 
 -11   3  14        0.01       -1.06      0.87 o 
 -10   3  14        7.34        7.54      1.13 o 
  -9   3  14       33.59       39.06      1.76 o 
  -8   3  14      970.05      916.89      9.14 o 
  -7   3  14       21.27       24.31      1.41 o 
  -6   3  14      868.45      820.63      6.66 o 
  -5   3  14     2572.92     2494.49     14.92 o 
  -4   3  14     1845.86     1701.41     10.16 o 
  -3   3  14     2463.89     2368.32     13.44 o 
  -2   3  14      676.94      623.25      4.46 o 
  -1   3  14      424.59      415.51      3.43 o 
   0   3  14        3.48        4.39      0.61 o 
   1   3  14        4.63        3.89      0.62 o 
   2   3  14        2.71        0.19      0.53 o 
   3   3  14      134.87      167.99      2.15 o 
   4   3  14      105.03       81.81      1.74 o 
   5   3  14      165.48      143.03      2.44 o 
   6   3  14      284.88      268.30      3.47 o 
   7   3  14       95.81       83.72      2.01 o 
   8   3  14       41.28       41.05      1.64 o 
   9   3  14       70.07       78.29      2.12 o 
  10   3  14       11.96       10.05      1.22 o 
  11   3  14      607.17      614.68     10.26 o 
  12   3  14      484.42      464.30     15.49 o 
  13   3  14        9.12        7.63      1.85 o 
  14   3  14       55.24       50.46      3.01 o 
  15   3  14       16.26       18.12      2.84 o 
  16   3  14        3.62        1.28      1.94 o 
  17   3  14       94.81      104.34      5.66 o 
 -20   4  14       63.11       55.55      6.94 o 
 -19   4  14        3.94        1.14      2.51 o 
 -18   4  14      151.89      159.91      7.49 o 
 -17   4  14       29.23       25.34      2.84 o 
 -16   4  14      119.81      117.53      5.80 o 
 -15   4  14       34.36       35.03      2.42 o 
 -14   4  14       20.77       16.51      1.74 o 
 -13   4  14      443.68      471.03      7.32 o 
 -12   4  14      277.98      291.14      4.72 o 
 -11   4  14      476.07      493.67      6.23 o 
 -10   4  14        6.09        4.66      1.07 o 
  -9   4  14       80.00       77.91      2.39 o 
  -8   4  14      163.40      168.46      3.32 o 
  -7   4  14      196.15      187.22      3.67 o 
  -6   4  14      151.15      134.85      2.24 o 
  -5   4  14      211.95      203.12      2.39 o 
  -4   4  14        0.13        0.71      0.60 o 
  -3   4  14      127.51      115.79      1.71 o 
  -2   4  14      758.33      769.04      5.63 o 
  -1   4  14      927.75      851.97      5.82 o 
   0   4  14       11.96       10.80      0.72 o 
   1   4  14       40.08       39.07      1.03 o 
   2   4  14      496.25      509.98      3.99 o 
   3   4  14        1.46        1.46      0.63 o 
   4   4  14      204.23      209.58      2.74 o 
   5   4  14      371.77      387.07      4.11 o 
   6   4  14       21.23       15.45      1.15 o 
   7   4  14      632.71      622.44      6.38 o 
   8   4  14      144.35      142.75      2.76 o 
   9   4  14        0.01        0.75      0.91 o 
  10   4  14     1124.91     1147.52     12.79 o 
  11   4  14        1.37        0.74      1.34 o 
  12   4  14      227.99      239.62      5.97 o 
  13   4  14       98.21       94.66      4.95 o 
  14   4  14       28.99       32.18      2.68 o 
  15   4  14      369.93      370.72      9.73 o 
  16   4  14        3.69        3.52      2.21 o 
  17   4  14       32.57       33.57      3.78 o 
 -20   5  14       45.56       43.80      4.85 o 
 -19   5  14        9.78       10.34      3.18 o 
 -18   5  14        3.50        4.11      2.92 o 
 -17   5  14        5.42        6.39      2.21 o 
 -16   5  14      542.11      557.49      8.86 o 
 -15   5  14        0.10        0.94      1.20 o 
 -14   5  14       39.10       46.34      2.45 o 
 -13   5  14      106.98       98.85      3.35 o 
 -12   5  14       27.75       31.31      1.90 o 
 -11   5  14        1.09        1.74      1.10 o 
 -10   5  14       95.62       97.20      2.90 o 
  -9   5  14        1.62        0.30      0.98 o 
  -8   5  14       21.75       22.06      1.59 o 
  -7   5  14       17.69       21.35      1.26 o 
  -6   5  14       87.56       93.61      1.95 o 
  -5   5  14        4.85        5.97      0.76 o 
  -4   5  14     1144.20     1146.17      8.15 o 
  -3   5  14      346.48      369.16      4.04 o 
  -2   5  14      222.12      217.12      2.61 o 
  -1   5  14        0.07       -0.12      0.63 o 
   0   5  14     1513.70     1465.38      8.78 o 
   1   5  14      270.51      228.20      2.53 o 
   2   5  14     1595.01     1489.18      8.97 o 
   3   5  14       44.25       39.82      1.20 o 
   4   5  14      215.90      194.41      2.64 o 
   5   5  14        0.30       -0.11      0.74 o 
   6   5  14      327.80      323.11      4.09 o 
   7   5  14      743.25      740.84      7.35 o 
   8   5  14      443.86      455.20      5.54 o 
   9   5  14      186.54      182.25      3.33 o 
  10   5  14      143.54      141.14      2.94 o 
  11   5  14      250.81      252.97      3.93 o 
  12   5  14      776.93      771.33      9.61 o 
  13   5  14       65.71       66.71      3.44 o 
  14   5  14      792.69      789.34     15.70 o 
  15   5  14      227.43      221.48      8.67 o 
  16   5  14        4.05        3.42      2.40 o 
 -19   6  14       69.53       74.44      5.87 o 
 -18   6  14       84.04       84.78      6.18 o 
 -17   6  14        0.01        0.44      2.58 o 
 -16   6  14      369.65      379.62      9.02 o 
 -15   6  14       42.39       46.03      2.37 o 
 -14   6  14        8.28        7.59      1.67 o 
 -13   6  14      260.35      261.44      7.60 o 
 -12   6  14       44.50       42.27      2.56 o 
 -11   6  14      166.77      172.97      4.01 o 
 -10   6  14      282.02      291.38      5.66 o 
  -9   6  14        2.53        1.47      1.03 o 
  -8   6  14      505.54      504.73      6.05 o 
  -7   6  14       28.63       37.09      1.48 o 
  -6   6  14       20.73       25.29      1.20 o 
  -5   6  14       15.65       16.68      1.07 o 
  -4   6  14      132.26      119.70      2.22 o 
  -3   6  14     2124.44     2069.40     14.61 o 
  -2   6  14      219.44      224.64      2.80 o 
  -1   6  14      344.55      349.51      3.74 o 
   0   6  14      160.04      135.00      3.06 o 
   1   6  14      227.32      254.52      2.88 o 
   2   6  14     1404.39     1326.78      8.84 o 
   3   6  14       72.27       69.75      1.68 o 
   4   6  14      324.43      307.88      3.57 o 
   5   6  14        8.42       10.26      1.04 o 
   6   6  14       15.66       19.30      1.32 o 
   7   6  14        8.81        7.68      1.19 o 
   8   6  14      515.28      514.65      5.90 o 
   9   6  14      186.66      189.74      3.53 o 
  10   6  14       19.72       24.72      1.67 o 
  11   6  14       11.18       13.18      1.44 o 
  12   6  14       35.43       36.98      2.22 o 
  13   6  14        3.63        4.70      2.09 o 
  14   6  14       24.78       25.12      3.36 o 
  15   6  14        0.31        1.74      2.21 o 
  16   6  14       81.15       70.38      4.32 o 
 -18   7  14      336.29      393.71     12.92 o 
 -17   7  14      160.59      153.12      9.10 o 
 -16   7  14      136.31      137.24      5.41 o 
 -15   7  14        0.24        0.66      1.46 o 
 -14   7  14       58.97       56.32      3.54 o 
 -13   7  14      210.16      200.06      5.00 o 
 -12   7  14       84.04       86.83      3.50 o 
 -11   7  14       14.67       13.85      1.69 o 
 -10   7  14      131.94      136.35      3.40 o 
  -9   7  14      284.45      294.78      4.28 o 
  -8   7  14       11.72       10.28      1.29 o 
  -7   7  14       70.08       68.19      2.14 o 
  -6   7  14        2.88        2.59      0.85 o 
  -5   7  14      134.44      133.37      2.55 o 
  -4   7  14       26.55       31.69      1.36 o 
  -3   7  14     2021.78     1965.11     14.40 o 
  -2   7  14      447.37      449.56      5.76 o 
  -1   7  14      639.21      611.01      5.49 o 
   0   7  14      300.91      329.08      3.58 o 
   1   7  14      248.25      226.25      3.04 o 
   2   7  14      348.01      361.44      3.65 o 
   3   7  14       72.51       76.48      1.73 o 
   4   7  14       20.59       19.79      1.23 o 
   5   7  14       30.44       33.39      1.73 o 
   6   7  14      646.65      637.31      6.48 o 
   7   7  14       62.99       56.33      1.94 o 
   8   7  14       27.48       25.78      1.66 o 
   9   7  14      659.13      678.52      7.46 o 
  10   7  14      108.93      106.94      3.88 o 
  11   7  14       63.05       62.68      2.17 o 
  12   7  14       11.65        9.67      1.59 o 
  13   7  14        1.70        2.53      1.84 o 
  14   7  14       19.34       23.13      5.40 o 
  15   7  14        0.89        3.54      2.12 o 
 -17   8  14       27.15       26.14      4.63 o 
 -16   8  14       30.37       31.24      3.35 o 
 -15   8  14        1.59        2.49      1.65 o 
 -14   8  14       89.37       91.74      3.67 o 
 -13   8  14        1.67        1.19      1.62 o 
 -12   8  14       50.43       53.35      3.02 o 
 -11   8  14      176.04      184.53      5.58 o 
 -10   8  14       76.17       75.43      3.31 o 
  -9   8  14       34.30       34.04      2.00 o 
  -8   8  14      237.62      235.07      4.80 o 
  -7   8  14        2.56        0.93      1.05 o 
  -6   8  14       50.57       47.66      1.91 o 
  -5   8  14       84.92       81.20      2.33 o 
  -4   8  14        0.01        2.15      0.93 o 
  -3   8  14       64.58       62.48      1.93 o 
  -2   8  14       96.18       98.33      2.45 o 
  -1   8  14      121.71      130.14      2.62 o 
   0   8  14       83.65       81.79      1.94 o 
   1   8  14      556.47      539.61      5.46 o 
   2   8  14      121.64      113.09      2.35 o 
   3   8  14        1.54        2.27      0.92 o 
   4   8  14       48.19       44.59      1.85 o 
   5   8  14      217.84      223.51      3.67 o 
   6   8  14        9.19        6.57      1.20 o 
   7   8  14      339.32      335.68      4.96 o 
   8   8  14       82.74       81.30      2.77 o 
   9   8  14      855.96      870.19      9.06 o 
  10   8  14       40.73       39.74      2.17 o 
  11   8  14        4.43        4.49      1.39 o 
  12   8  14        0.07        0.49      1.82 o 
  13   8  14      332.05      315.26      9.65 o 
  14   8  14        1.91        2.02      2.61 o 
 -16   9  14       36.17       33.86      3.62 o 
 -15   9  14       66.18       68.70      5.06 o 
 -14   9  14      100.97      101.22      4.29 o 
 -13   9  14      613.40      635.29     10.13 o 
 -12   9  14       61.75       60.35      3.19 o 
 -11   9  14       28.57       21.83      2.32 o 
 -10   9  14      175.16      176.71      4.65 o 
  -9   9  14       32.47       29.30      2.18 o 
  -8   9  14      324.61      322.28      6.55 o 
  -7   9  14       10.22        7.88      1.62 o 
  -6   9  14      590.94      599.06      7.85 o 
  -5   9  14      260.41      279.24      4.35 o 
  -4   9  14        6.09        8.62      1.28 o 
  -3   9  14      379.74      392.04      5.15 o 
  -2   9  14      103.96       98.62      2.70 o 
  -1   9  14      265.47      274.00      4.25 o 
   0   9  14      303.53      293.45      5.17 o 
   1   9  14       10.84       11.49      1.25 o 
   2   9  14      167.41      169.27      3.25 o 
   3   9  14     1386.11     1370.60     11.79 o 
   4   9  14       62.31       55.58      2.20 o 
   5   9  14      442.29      445.87      6.00 o 
   6   9  14      159.05      173.23      3.69 o 
   7   9  14       12.53       14.37      1.65 o 
   8   9  14       37.71       35.81      2.03 o 
   9   9  14        3.60        4.02      1.41 o 
  10   9  14        0.45       -0.45      1.39 o 
  11   9  14       98.34       90.40      3.72 o 
  12   9  14      182.71      178.70      7.35 o 
  13   9  14       70.37       71.41      3.96 o 
 -15  10  14       28.12       29.01      2.82 o 
 -14  10  14       63.80       69.65      4.10 o 
 -13  10  14      198.24      211.87      8.72 o 
 -12  10  14        0.22        1.07      2.02 o 
 -11  10  14        3.82        2.03      1.75 o 
 -10  10  14      454.39      461.78      8.51 o 
  -9  10  14      116.48      110.67      4.21 o 
  -8  10  14      698.70      709.75     13.83 o 
  -7  10  14      237.84      243.75      5.49 o 
  -6  10  14       41.18       43.00      2.36 o 
  -5  10  14      653.36      663.25      8.89 o 
  -4  10  14       12.07       10.65      1.34 o 
  -3  10  14        7.63        6.95      1.67 o 
  -2  10  14      243.39      254.83      4.16 o 
  -1  10  14        0.21       -2.10      1.19 o 
   0  10  14       15.06       15.59      1.62 o 
   1  10  14        3.93        4.71      1.38 o 
   2  10  14        8.27        6.56      1.45 o 
   3  10  14      101.76      100.83      3.17 o 
   4  10  14        0.87        0.06      1.35 o 
   5  10  14       29.06       33.02      2.30 o 
   6  10  14        4.42        1.98      1.41 o 
   7  10  14      346.06      348.22      5.54 o 
   8  10  14      347.13      346.05      5.98 o 
   9  10  14      400.58      409.09      7.83 o 
  10  10  14       93.28       99.96      4.32 o 
  11  10  14       21.39       23.70      2.69 o 
  12  10  14       62.70       60.34      4.48 o 
 -14  11  14        0.00        0.99      2.25 o 
 -13  11  14        5.69        7.89      2.60 o 
 -12  11  14       57.67       59.21      5.39 o 
 -11  11  14      104.76      110.20      6.80 o 
 -10  11  14       12.91       10.92      2.32 o 
  -9  11  14        4.06        5.78      2.30 o 
  -8  11  14        0.00       -1.00      1.82 o 
  -7  11  14       24.14       25.07      2.50 o 
  -6  11  14      249.29      262.92      6.16 o 
  -5  11  14       47.95       44.33      2.97 o 
  -4  11  14      173.11      181.50      4.20 o 
  -3  11  14       21.46       26.22      1.81 o 
  -2  11  14       25.87       23.94      1.99 o 
  -1  11  14      150.03      147.81      3.82 o 
   0  11  14      351.91      336.52      5.55 o 
   1  11  14       20.92       23.40      2.10 o 
   2  11  14      379.01      376.57      6.23 o 
   3  11  14       48.56       42.40      2.46 o 
   4  11  14       90.80       88.03      3.48 o 
   5  11  14        4.36        3.67      1.61 o 
   6  11  14      479.53      465.22      8.03 o 
   7  11  14        8.53       10.49      2.10 o 
   8  11  14       78.79       73.34      4.05 o 
   9  11  14        4.27        4.02      2.36 o 
  10  11  14        2.36        4.30      2.44 o 
 -12  12  14       12.63       14.18      2.87 o 
 -11  12  14       73.33       76.99      5.80 o 
 -10  12  14       53.30       55.79      4.25 o 
  -9  12  14       49.68       48.89      4.07 o 
  -8  12  14      122.38      122.04      7.00 o 
  -7  12  14      121.57      125.98      8.21 o 
  -6  12  14      282.61      297.16      6.42 o 
  -5  12  14      343.90      363.05      7.33 o 
  -4  12  14        9.01        7.51      1.88 o 
  -3  12  14      131.64      139.07      3.49 o 
  -2  12  14       37.10       39.09      2.96 o 
  -1  12  14       47.67       47.23      2.26 o 
   0  12  14       25.19       22.92      2.26 o 
   1  12  14      241.50      254.49      5.14 o 
   2  12  14      283.11      277.01      5.80 o 
   3  12  14      295.27      287.20      5.93 o 
   4  12  14      268.82      262.59      5.70 o 
   5  12  14       54.27       52.01      3.29 o 
   6  12  14       60.00       63.94      3.53 o 
   7  12  14       42.83       40.85      3.27 o 
   8  12  14        2.40        4.91      2.52 o 
  -9  13  14       96.88       94.00      4.75 o 
  -8  13  14        9.00        9.04      2.75 o 
  -7  13  14       14.40       13.31      2.99 o 
  -6  13  14       13.74       11.49      2.88 o 
  -5  13  14      294.54      315.44      7.93 o 
  -4  13  14       25.25       24.94      2.80 o 
  -3  13  14      151.48      159.47      9.32 o 
  -2  13  14      146.08      146.51      4.13 o 
  -1  13  14        1.86        1.52      1.70 o 
   0  13  14       72.37       69.17      2.90 o 
   1  13  14       18.21       16.00      2.42 o 
   2  13  14        4.64        6.01      2.04 o 
   3  13  14      151.87      149.38      4.73 o 
   4  13  14       56.10       58.01      3.44 o 
   5  13  14       55.84       50.03      3.34 o 
   6  13  14       61.39       59.57      5.12 o 
  -5  14  14      359.23      367.39     12.86 o 
  -4  14  14       15.54       16.48      3.35 o 
  -3  14  14       93.34      100.34      5.41 o 
  -2  14  14       71.50       76.56      4.24 o 
  -1  14  14      106.07      107.53      4.48 o 
   0  14  14      163.38      163.18      5.41 o 
   1  14  14       98.57      100.02      9.02 o 
   2  14  14       69.86       63.89      3.39 o 
 -19   0  15       10.19       12.16      4.65 o 
 -17   0  15      534.17      508.08     14.16 o 
 -15   0  15      343.90      335.57      7.62 o 
 -13   0  15       18.48       16.17      2.55 o 
 -11   0  15       38.93       32.25      2.81 o 
  -9   0  15      387.45      385.23      7.35 o 
  -7   0  15       16.20        6.73      1.15 o 
  -5   0  15      760.39      653.40      7.13 o 
  -3   0  15      600.64      554.24      6.07 o 
  -1   0  15     1616.56     1436.31     13.25 o 
   1   0  15     1732.97     1601.50     12.62 o 
   3   0  15      227.54      197.64      3.78 o 
   5   0  15     1353.93     1295.65     14.57 o 
   7   0  15       84.89       87.38      3.16 o 
   9   0  15        1.86        3.37      1.46 o 
  11   0  15       12.52       11.62      1.74 o 
  13   0  15       34.06       28.02      3.60 o 
  15   0  15      100.41       92.78      7.44 o 
  17   0  15      191.86      208.88     11.10 o 
 -20   1  15       17.43       18.22      4.39 o 
 -19   1  15      398.73      433.14     12.71 o 
 -18   1  15      191.16      199.36      6.09 o 
 -17   1  15      100.57      102.04      4.43 o 
 -16   1  15      385.72      368.32      8.17 o 
 -15   1  15        5.77        6.86      1.34 o 
 -14   1  15        0.57       -0.99      1.15 o 
 -13   1  15       26.66       23.31      1.67 o 
 -12   1  15       54.45       52.33      2.05 o 
 -11   1  15      366.44      345.57      4.93 o 
 -10   1  15       34.99       32.38      1.71 o 
  -9   1  15       89.56      105.21      3.22 o 
  -8   1  15      309.23      265.35      4.16 o 
  -7   1  15      785.20      646.07      5.99 o 
  -6   1  15      563.50      539.95      4.96 o 
  -5   1  15       69.44       56.39      1.31 o 
  -4   1  15       47.23       64.99      2.58 o 
  -3   1  15      200.42      240.39      6.47 o 
  -2   1  15     2144.16     2065.72     12.09 o 
  -1   1  15      270.11      272.19      2.82 o 
   0   1  15     1340.28     1354.25      8.07 o 
   1   1  15        0.66        3.45      0.64 o 
   2   1  15      246.84      253.42      2.59 o 
   3   1  15       22.09       17.43      0.78 o 
   4   1  15      350.48      365.19      3.80 o 
   5   1  15        3.05        4.19      0.82 o 
   6   1  15      202.41      203.94      3.08 o 
   7   1  15      933.28      988.36      8.93 o 
   8   1  15      192.53      195.42      3.39 o 
   9   1  15       17.72       15.77      1.33 o 
  10   1  15      591.17      571.52     11.36 o 
  11   1  15      204.33      198.10      4.42 o 
  12   1  15      162.82      161.77      5.07 o 
  13   1  15       38.62       41.64      2.92 o 
  14   1  15       32.74       31.38      2.71 o 
  15   1  15       29.75       22.53      3.82 o 
  16   1  15      114.78      106.03      9.94 o 
  17   1  15       45.63       51.16      4.32 o 
 -20   2  15        3.40        6.31      2.96 o 
 -19   2  15       24.49       20.66      3.73 o 
 -18   2  15      144.63      151.80     12.73 o 
 -17   2  15      284.74      288.51      7.34 o 
 -16   2  15      187.85      188.73      5.80 o 
 -15   2  15      520.57      526.06      7.33 o 
 -14   2  15      338.02      339.75      5.82 o 
 -13   2  15       85.11       78.07      2.58 o 
 -12   2  15        5.20        3.83      1.15 o 
 -11   2  15       30.76       33.95      2.87 o 
 -10   2  15       49.33       50.80      2.02 o 
  -9   2  15        5.24        9.37      1.22 o 
  -8   2  15      329.07      276.94      4.28 o 
  -7   2  15        8.50        2.84      0.72 o 
  -6   2  15      142.55      143.07      2.30 o 
  -5   2  15      559.66      533.10      4.41 o 
  -4   2  15       31.02       44.31      1.23 o 
  -3   2  15      906.68      941.70      6.68 o 
  -2   2  15     2343.52     2266.95     14.04 o 
  -1   2  15     3830.02     3688.51     20.48 o 
   0   2  15     1194.80     1154.99      6.96 o 
   1   2  15      611.81      599.76      4.23 o 
   2   2  15     1366.17     1369.25      8.48 o 
   3   2  15      230.00      218.39      2.71 o 
   4   2  15       84.13       89.90      1.85 o 
   5   2  15      376.09      367.02      4.18 o 
   6   2  15      329.11      321.66      4.05 o 
   7   2  15       51.03       61.76      1.85 o 
   8   2  15      243.51      248.83      3.90 o 
   9   2  15      116.69      115.43      2.65 o 
  10   2  15      720.60      715.87      8.36 o 
  11   2  15      221.32      223.38      4.90 o 
  12   2  15       16.61       15.96      2.39 o 
  13   2  15       27.30       23.02      2.50 o 
  14   2  15       23.62       20.03      3.67 o 
  15   2  15      176.26      172.27      7.14 o 
  16   2  15      105.36       87.12      5.38 o 
  17   2  15       31.64       35.82      3.89 o 
 -20   3  15      160.76      147.19      7.47 o 
 -19   3  15       13.14       11.71      4.62 o 
 -18   3  15        8.35        5.53      2.84 o 
 -17   3  15      108.45      109.54      4.73 o 
 -16   3  15      123.43      122.88      5.91 o 
 -15   3  15       55.06       57.00      2.43 o 
 -14   3  15       91.72       95.18      3.14 o 
 -13   3  15       48.46       45.39      2.60 o 
 -12   3  15      125.67      114.99      3.00 o 
 -11   3  15       58.55       65.42      2.29 o 
 -10   3  15      374.19      370.76      5.23 o 
  -9   3  15       34.82       40.51      1.89 o 
  -8   3  15      104.49      116.78      2.83 o 
  -7   3  15      205.09      192.85      3.03 o 
  -6   3  15      349.66      359.75      3.89 o 
  -5   3  15        5.13        3.24      0.75 o 
  -4   3  15      339.97      309.62      3.24 o 
  -3   3  15       20.87        8.69      0.82 o 
  -2   3  15      301.06      256.80      2.83 o 
  -1   3  15     1057.30     1012.39      7.15 o 
   0   3  15      230.42      215.03      2.26 o 
   1   3  15      180.99      173.74      2.05 o 
   2   3  15        2.09        2.62      0.62 o 
   3   3  15      174.50      160.23      2.21 o 
   4   3  15      294.72      292.47      3.42 o 
   5   3  15      109.59      106.80      2.84 o 
   6   3  15     1436.83     1437.07     12.28 o 
   7   3  15       32.35       29.39      1.53 o 
   8   3  15        0.71        2.86      0.98 o 
   9   3  15      101.65      106.07      2.54 o 
  10   3  15      482.78      492.97      6.64 o 
  11   3  15       49.20       48.29      2.85 o 
  12   3  15      933.83      921.75     14.55 o 
  13   3  15        1.00        1.98      1.73 o 
  14   3  15       55.73       57.28      4.11 o 
  15   3  15      468.67      499.40     13.19 o 
  16   3  15        3.00        5.21      2.49 o 
 -20   4  15       24.27       23.36      4.06 o 
 -19   4  15       14.75        7.74      3.02 o 
 -18   4  15       43.19       42.93      4.75 o 
 -17   4  15        7.27        8.03      2.52 o 
 -16   4  15      283.49      269.88      5.66 o 
 -15   4  15        5.40        6.85      2.05 o 
 -14   4  15       85.45       96.70      3.24 o 
 -13   4  15      316.25      323.07      6.33 o 
 -12   4  15       47.89       39.84      2.07 o 
 -11   4  15       87.85       81.20      2.64 o 
 -10   4  15        9.31       11.74      1.37 o 
  -9   4  15        0.11        0.10      0.96 o 
  -8   4  15        0.03       -0.50      0.94 o 
  -7   4  15        0.48       -0.24      0.76 o 
  -6   4  15      127.16      117.06      2.37 o 
  -5   4  15       14.53       23.85      1.00 o 
  -4   4  15        8.36       10.03      0.85 o 
  -3   4  15      678.98      609.39      5.07 o 
  -2   4  15        8.70       10.52      0.85 o 
  -1   4  15      661.24      656.16      5.13 o 
   0   4  15      296.21      298.16      2.91 o 
   1   4  15       31.09       33.84      1.00 o 
   2   4  15      685.65      696.49      5.05 o 
   3   4  15      126.75      121.16      1.93 o 
   4   4  15      134.48      113.08      2.22 o 
   5   4  15       20.17       17.09      1.36 o 
   6   4  15      388.59      383.49      4.78 o 
   7   4  15        1.76        0.93      0.94 o 
   8   4  15       35.84       40.08      1.85 o 
   9   4  15      357.13      355.16      4.98 o 
  10   4  15      110.63      116.65      2.83 o 
  11   4  15       45.70       47.89      3.13 o 
  12   4  15       15.62       12.68      2.16 o 
  13   4  15       16.27       14.13      2.65 o 
  14   4  15      243.32      244.75     13.88 o 
  15   4  15       21.73       21.86      3.17 o 
  16   4  15      258.06      273.79      9.56 o 
 -19   5  15       91.20       90.35      6.23 o 
 -18   5  15       35.23       38.38      4.63 o 
 -17   5  15       97.01       86.85      7.18 o 
 -16   5  15       14.58       12.85      2.05 o 
 -15   5  15       10.68       10.44      1.64 o 
 -14   5  15       15.43       15.18      1.90 o 
 -13   5  15      660.94      685.70      9.74 o 
 -12   5  15        0.95       -0.60      1.23 o 
 -11   5  15        9.14       12.24      1.55 o 
 -10   5  15       34.97       29.51      1.87 o 
  -9   5  15      760.87      778.56      8.67 o 
  -8   5  15       38.04       41.02      2.01 o 
  -7   5  15        2.20        1.74      0.85 o 
  -6   5  15       88.25       91.54      1.90 o 
  -5   5  15      674.35      695.32      5.97 o 
  -4   5  15      196.74      202.96      2.88 o 
  -3   5  15      597.65      588.65      5.30 o 
  -2   5  15       52.28       51.77      1.43 o 
  -1   5  15       84.81       96.54      1.81 o 
   0   5  15      151.59      150.40      2.22 o 
   1   5  15      746.99      762.00      5.76 o 
   2   5  15       90.33       70.37      1.47 o 
   3   5  15        7.09        5.10      1.01 o 
   4   5  15      320.98      289.25      3.56 o 
   5   5  15      792.04      770.71      6.85 o 
   6   5  15      219.91      215.35      3.52 o 
   7   5  15      592.36      582.13      6.60 o 
   8   5  15      147.02      143.13      3.05 o 
   9   5  15     1547.41     1593.99     13.60 o 
  10   5  15      353.70      347.57      4.80 o 
  11   5  15       46.60       44.88      1.95 o 
  12   5  15        3.27        3.96      1.33 o 
  13   5  15        4.07        5.27      2.10 o 
  14   5  15       66.91       72.59      4.72 o 
  15   5  15       97.77      101.66      5.91 o 
  16   5  15        1.15        1.23      2.79 o 
 -19   6  15      112.68      116.56      7.19 o 
 -18   6  15       97.07       96.92      6.57 o 
 -17   6  15      100.73      103.37      6.78 o 
 -16   6  15       65.45       55.98      4.29 o 
 -15   6  15        0.22        0.47      1.43 o 
 -14   6  15       80.16       80.50      3.30 o 
 -13   6  15      505.74      522.54      8.40 o 
 -12   6  15       23.80       26.23      2.62 o 
 -11   6  15      252.28      255.97      5.03 o 
 -10   6  15        3.32        4.74      1.33 o 
  -9   6  15       38.05       36.05      2.04 o 
  -8   6  15      130.08      128.19      2.83 o 
  -7   6  15       19.32       18.73      1.39 o 
  -6   6  15       64.74       65.79      1.99 o 
  -5   6  15       48.72       46.51      1.64 o 
  -4   6  15        0.88        1.59      0.81 o 
  -3   6  15        0.67        1.57      0.91 o 
  -2   6  15        3.37        2.35      1.02 o 
  -1   6  15     2348.36     2305.38     15.37 o 
   0   6  15        4.07        9.89      0.94 o 
   1   6  15      263.80      255.38      3.20 o 
   2   6  15      100.83       88.05      1.77 o 
   3   6  15        0.14        0.08      0.71 o 
   4   6  15       85.98       77.59      1.89 o 
   5   6  15      565.53      583.45      5.77 o 
   6   6  15      274.61      289.30      4.03 o 
   7   6  15       60.90       56.13      2.05 o 
   8   6  15      158.65      156.59      3.29 o 
   9   6  15      590.46      583.11      6.79 o 
  10   6  15      196.10      198.30      3.68 o 
  11   6  15       25.85       26.47      1.84 o 
  12   6  15       25.81       22.25      2.09 o 
  13   6  15       45.34       46.05      3.48 o 
  14   6  15       12.20        8.54      3.29 o 
  15   6  15       72.84       73.67      5.46 o 
 -18   7  15       12.70       14.46      7.64 o 
 -17   7  15        0.01        0.23      2.79 o 
 -16   7  15       14.77       12.38      2.70 o 
 -15   7  15        0.01        0.22      1.50 o 
 -14   7  15       36.04       38.18      2.66 o 
 -13   7  15      247.00      254.31      5.76 o 
 -12   7  15        0.23        0.09      1.54 o 
 -11   7  15      252.54      260.05      5.22 o 
 -10   7  15       32.06       26.64      1.95 o 
  -9   7  15       24.46       29.42      2.55 o 
  -8   7  15       98.68      107.99      3.04 o 
  -7   7  15      304.60      321.85      4.49 o 
  -6   7  15        2.97        5.31      0.98 o 
  -5   7  15      159.69      182.50      3.72 o 
  -4   7  15        3.89        1.75      1.42 o 
  -3   7  15        2.58        1.72      0.92 o 
  -2   7  15      268.71      256.79      3.74 o 
  -1   7  15      276.75      274.06      3.38 o 
   0   7  15      517.31      501.31      4.82 o 
   1   7  15       24.73       27.51      1.37 o 
   2   7  15       57.54       55.40      1.69 o 
   3   7  15      221.92      220.34      3.57 o 
   4   7  15      147.00      143.11      2.67 o 
   5   7  15      130.78      133.12      2.61 o 
   6   7  15       10.40        9.36      1.20 o 
   7   7  15        1.01        0.01      1.03 o 
   8   7  15       55.52       56.65      2.23 o 
   9   7  15        6.75        6.87      1.35 o 
  10   7  15      121.40      115.05      2.95 o 
  11   7  15        8.30        9.78      1.37 o 
  12   7  15      321.98      320.41      6.73 o 
  13   7  15        0.10        0.21      1.85 o 
  14   7  15       28.58       32.24      4.14 o 
 -17   8  15       88.49       88.37      6.83 o 
 -16   8  15      258.79      265.14      8.01 o 
 -15   8  15       16.64       18.27      2.44 o 
 -14   8  15       29.18       24.48      2.49 o 
 -13   8  15        9.22        4.97      1.89 o 
 -12   8  15       15.73       15.56      1.98 o 
 -11   8  15       27.75       26.21      2.28 o 
 -10   8  15      667.92      679.31      9.97 o 
  -9   8  15        3.68        2.35      1.50 o 
  -8   8  15      129.25      140.34      4.28 o 
  -7   8  15       79.89       74.95      2.75 o 
  -6   8  15       35.40       33.92      1.95 o 
  -5   8  15      154.16      158.33      3.06 o 
  -4   8  15      297.29      294.71      4.24 o 
  -3   8  15      110.13      107.82      2.83 o 
  -2   8  15       30.69       32.38      1.68 o 
  -1   8  15      420.43      406.01      5.12 o 
   0   8  15      953.71      961.26      8.74 o 
   1   8  15      122.97      116.00      2.50 o 
   2   8  15      712.09      692.87      9.23 o 
   3   8  15      104.73       98.04      2.31 o 
   4   8  15      601.21      601.39      6.58 o 
   5   8  15      117.83      118.03      2.95 o 
   6   8  15      163.15      166.64      3.40 o 
   7   8  15        3.31        2.96      1.19 o 
   8   8  15      545.14      558.78      8.41 o 
   9   8  15      110.60      110.76      3.04 o 
  10   8  15      121.60      124.86      3.20 o 
  11   8  15       80.17       85.82      3.52 o 
  12   8  15      120.44      121.83      5.57 o 
  13   8  15       25.72       22.06      3.92 o 
 -16   9  15      213.21      230.18      7.77 o 
 -15   9  15       31.21       40.45      3.18 o 
 -14   9  15        4.36        4.78      2.21 o 
 -13   9  15        3.72        3.89      1.86 o 
 -12   9  15       87.53       84.75      3.67 o 
 -11   9  15      125.76      127.29      4.11 o 
 -10   9  15      159.08      148.10      5.13 o 
  -9   9  15       19.01       18.71      2.50 o 
  -8   9  15       14.15       15.41      3.18 o 
  -7   9  15       40.75       45.17      2.47 o 
  -6   9  15      489.20      489.42      8.29 o 
  -5   9  15      181.93      178.30      4.13 o 
  -4   9  15       32.58       27.35      2.04 o 
  -3   9  15       78.76       76.38      2.33 o 
  -2   9  15       83.25       82.78      2.77 o 
  -1   9  15        3.32        1.67      1.15 o 
   0   9  15       65.18       65.79      2.42 o 
   1   9  15      183.48      184.03      3.25 o 
   2   9  15       87.07       89.72      2.52 o 
   3   9  15       12.69       10.64      1.53 o 
   4   9  15      590.68      599.31      7.64 o 
   5   9  15        1.35       -0.64      1.19 o 
   6   9  15        2.50        4.60      1.37 o 
   7   9  15       44.08       42.54      2.28 o 
   8   9  15       71.41       69.29      3.45 o 
   9   9  15        3.14        4.30      1.75 o 
  10   9  15      216.19      224.40      5.96 o 
  11   9  15       12.26       12.34      2.09 o 
  12   9  15      462.77      485.69     11.24 o 
 -15  10  15       22.70       22.89      2.93 o 
 -14  10  15       89.27       90.41      4.49 o 
 -13  10  15        2.08        0.93      2.26 o 
 -12  10  15        3.46        3.20      2.17 o 
 -11  10  15      246.05      263.21      8.44 o 
 -10  10  15      201.44      217.51      6.74 o 
  -9  10  15       86.14       82.07      4.51 o 
  -8  10  15        1.33        3.24      1.83 o 
  -7  10  15        2.05        3.12      1.80 o 
  -6  10  15       66.42       72.98      2.87 o 
  -5  10  15       45.05       47.47      2.50 o 
  -4  10  15       52.40       52.24      2.73 o 
  -3  10  15       42.38       41.74      2.14 o 
  -2  10  15      543.96      565.38      6.77 o 
  -1  10  15       33.91       34.56      2.19 o 
   0  10  15      454.07      457.63      6.28 o 
   1  10  15       47.44       51.29      2.25 o 
   2  10  15       27.96       30.62      1.96 o 
   3  10  15        0.20       -0.99      1.28 o 
   4  10  15      314.57      303.41      6.04 o 
   5  10  15      217.69      216.37      4.56 o 
   6  10  15        2.73        4.27      1.59 o 
   7  10  15      137.26      142.63      4.59 o 
   8  10  15        3.38        3.08      1.92 o 
   9  10  15       74.69       76.19      4.02 o 
  10  10  15       23.16       28.22      3.08 o 
  11  10  15       11.04       12.85      2.78 o 
 -13  11  15      190.40      199.32      6.64 o 
 -12  11  15       64.42       63.16      4.85 o 
 -11  11  15      328.08      321.24     14.73 o 
 -10  11  15      138.37      125.42      8.44 o 
  -9  11  15       74.59       76.09      4.05 o 
  -8  11  15      123.36      136.68      4.51 o 
  -7  11  15       43.57       36.67      3.74 o 
  -6  11  15        0.13       -1.70      1.78 o 
  -5  11  15      322.05      324.14      7.11 o 
  -4  11  15      418.96      436.03      7.53 o 
  -3  11  15      629.91      654.37      8.01 o 
  -2  11  15      430.30      429.70      7.07 o 
  -1  11  15       62.38       65.33      3.10 o 
   0  11  15      190.40      199.73      4.23 o 
   1  11  15      210.49      214.59      4.79 o 
   2  11  15       42.99       41.06      2.46 o 
   3  11  15      111.49      113.03      3.81 o 
   4  11  15       41.28       41.40      3.03 o 
   5  11  15       38.17       35.70      2.59 o 
   6  11  15       76.57       81.09      4.09 o 
   7  11  15       97.37       99.15      4.45 o 
   8  11  15       79.76       80.04      4.34 o 
   9  11  15        1.43        5.79      2.63 o 
 -11  12  15       88.88       83.32     10.51 o 
 -10  12  15       15.41       15.20      3.12 o 
  -9  12  15       59.33       62.30      5.00 o 
  -8  12  15      121.10      120.02      5.47 o 
  -7  12  15        3.40        5.23      2.54 o 
  -6  12  15       41.72       42.41      3.67 o 
  -5  12  15        0.67       -1.34      1.89 o 
  -4  12  15       16.51       18.53      2.16 o 
  -3  12  15       83.09       93.46      4.27 o 
  -2  12  15       47.00       47.42      3.27 o 
  -1  12  15       48.29       46.47      2.51 o 
   0  12  15       50.25       56.59      2.87 o 
   1  12  15       14.79       14.98      2.01 o 
   2  12  15      366.10      364.52      7.05 o 
   3  12  15       70.36       64.45      3.23 o 
   4  12  15        1.73        2.14      1.85 o 
   5  12  15       61.28       57.77      4.47 o 
   6  12  15       15.18       20.48      2.85 o 
   7  12  15       55.30       48.69      5.48 o 
  -8  13  15       21.98       20.00      3.15 o 
  -7  13  15       54.71       57.68      4.28 o 
  -6  13  15       58.53       57.37      4.07 o 
  -5  13  15       12.05       10.59      2.44 o 
  -4  13  15        6.46        8.71      3.03 o 
  -3  13  15       43.68       43.10      3.34 o 
  -2  13  15       22.16       22.60      2.27 o 
  -1  13  15        0.05        0.74      1.75 o 
   0  13  15      192.21      205.87      5.08 o
[truncated: 150,452 more chars]
